# Supplementary material for: The effectiveness of public health interventions against COVID-19: Lessons from the Singapore experience
Source: PLoS One. 2021 Mar 30;16(3):e0248742. doi: 10.1371/journal.pone.0248742 (PMC8009429; doi:10.1371/journal.pone.0248742)
Supplement: S1 Data — (XLSX) [file pone.0248742.s002.xlsx]

## Sheet: S1 Data
time	newcasesD	totalcasesD
0	0	0
1	0	0
2	0	0
3	0	0
4	0	0
5	0	0
6	0	0
7	0	0
8	0	0
9	0	0
10	0	0
11	0	0
12	0	0
13	0	0
14	0	0
15	0	0
16	0	0
17	0	0
18	0	0
19	0	0
20	0	0
21	0	0
22	0	0
23	0	0
24	0	0
25	0	0
26	0	0
27	0	0
28	0	0
29	0	0
30	0	0
31	0	0
32	0	0
33	0	0
34	0	0
35	0	0
36	0	0
37	0	0
38	0	0
39	0	0
40	0	0
41	0	0
42	0	0
43	0	0
44	0	0
45	0	0
46	0	0
47	0	0
48	0	0
49	0	0
50	0	0
51	0	0
52	0	0
53	0	0
54	0	0
55	0	0
56	0	0
57	0	0
58	0	0
59	0	0
60	0	0
61	0	0
62	0	0
63	0	0
64	0	0
65	0	2
66	2	5
67	3	11
68	6	24
69	13	32
70	8	54
71	22	80
72	26	138
73	58	172
74	34	229
75	57	303
76	74	531
77	228	672
78	141	824
79	152	1012
80	188	1346
81	334	1621
82	275	2027
83	406	2703
84	676	3262
85	559	4155
86	893	4699
87	544	6068
88	1369	7118
89	1050	8085
90	967	9067
91	982	9920
92	853	10517
93	597	11403
94	886	12167
95	764	12678
96	511	13338
97	660	13826
98	488	14731
99	905	15162
100	431	15788
101	626	16348
102	560	16953
103	605	17712
104	759	18437
105	725	19187
106	750	19926
107	739	20786
108	860	21267
109	481	22144
110	877	22815
111	671	23565
112	750	24356
113	791	24813
114	457	25486
115	673	25789
116	303	26239
117	450	26801
118	562	27235
119	434	27845
120	610	28476
121	631	29020
122	544	29358
123	338	29739
124	381	30268
125	529	30640
126	372	31242
127	602	31743
128	501	32259
129	516	32667
130	408	33207
131	540	33769
132	562	34271
133	502	34521
134	250	34858
135	337	35227
136	369	35596
