# Supplementary material for: The effectiveness of public health interventions against COVID-19: Lessons from the Singapore experience
Source: PLoS One. 2021 Mar 30;16(3):e0248742. doi: 10.1371/journal.pone.0248742 (PMC8009429; doi:10.1371/journal.pone.0248742)
Supplement: S1 Dataset — (MDL) [file pone.0248742.s004.mdl]

{UTF-8}
confirmed infected cases local and migrants=
	sum(infected Asymptomatic Dx[InfectionState!])+sum(infected Asymptomatic Dx M[InfectionState\
		!])+Infected symptomatic dx[Infectious]+Infected symptomatic dx[NotInfectious]+Infected symptomatic dx M\
		[Infectious]+Infected symptomatic dx M[NotInfectious]
	~	person
	~		|

"confirmed infection as % of population local and migrant"=
	confirmed infected cases local and migrants/(total population+total population M)
	~	1
	~		|

Infected Asymptomatic undx[LATENT]= INTEG (
	new infection+imp-quaranting asymptomatic[LATENT]-(Infected Asymptomatic undx[LATENT\
		]/latent period),
		initial infected asymptomatic[LATENT]) ~~|
Infected Asymptomatic undx[Infectious]= INTEG (
	(Infected Asymptomatic undx[LATENT]/latent period)-developing symptoms undx[LATENT]-\
		quaranting asymptomatic[Infectious]-(Infected Asymptomatic undx[Infectious
	]/DURATION OF INFECTIOUSNESS[AsymptomaticPatient]),
		initial infected asymptomatic[Infectious]) ~~|
Infected Asymptomatic undx[NotInfectious]= INTEG (
	(Infected Asymptomatic undx[Infectious]/DURATION OF INFECTIOUSNESS[AsymptomaticPatient\
		])-asymptomatic to recovery undx,
		initial infected asymptomatic[NotInfectious])
	~	person
	~		|

Infected Asymptomatic undx M[LATENT]= INTEG (
	new infection M-quaranting asymptomatic M[LATENT]-(Infected Asymptomatic undx M
	[LATENT]/latent period),
		initial infected asymptomatic M[LATENT]) ~~|
Infected Asymptomatic undx M[Infectious]= INTEG (
	(Infected Asymptomatic undx M[LATENT]/latent period)-developing symptoms undx M[LATENT\
		]-quaranting asymptomatic M[Infectious
	]-(Infected Asymptomatic undx M[Infectious]/DURATION OF INFECTIOUSNESS [AsymptomaticPatient\
		]),
		initial infected asymptomatic M[Infectious]) ~~|
Infected Asymptomatic undx M[NotInfectious]= INTEG (
	(Infected Asymptomatic undx M[Infectious]/DURATION OF INFECTIOUSNESS[AsymptomaticPatient\
		])-asymptomatic to recovery undx M
,
		initial infected asymptomatic M[NotInfectious])
	~	person
	~		|

average duration of infectiousness M=
	(DURATION OF INFECTIOUSNESS[AsymptomaticPatient]*(1-proportion infected symptomatic undx M\
		))+(DURATION OF INFECTIOUSNESS[SymptomaticPatient]*proportion infected symptomatic undx M\
		)
	~	Day
	~		|

incubation time=
	5-latent period
	~	Day
	~	Source: Pung et al (2020) Investigation of three clusters of COVID-19 in Singapore:
		implications for surveillance and response measures. Lancet 2020; 395: \
		1039–46
	|

Infected symptomatic dx M[Infectious]= INTEG (
	developing symptoms dx M[LATENT]+quaranting symptomatic M[Infectious]-mortality dx M\
		-(Infected symptomatic dx M[Infectious
	]/DURATION OF INFECTIOUSNESS[SymptomaticPatient]),
		0) ~~|
Infected symptomatic dx M[NotInfectious]= INTEG (
	(Infected symptomatic dx M[Infectious]/DURATION OF INFECTIOUSNESS[SymptomaticPatient\
		])+quaranting symptomatic M[NotInfectious
	]-RECOVERY DX M,
		0)
	~	person
	~		|

"% population infected confirmed cases"=
	total cases local and migrant/(total population+total population M)
	~	1
	~		|

"% population infected true cases"=
	cummulative True Infection cases/(total population+total population M)
	~	1
	~		|

cummulative True Infection cases= INTEG (
	new true cases,
		0)
	~	person
	~		|

developing symptoms dx M[LATENT]=
	(infected Asymptomatic Dx M[LATENT]*(1-fraction of asymptomatic developing no symptoms M\
		))/incubation time
	~	person/Day
	~		|

total true new cases local and migrants=
	new infection+new infection M+imp
	~	person/Day
	~		|

infected Asymptomatic Dx[LATENT]= INTEG (
	quaranting asymptomatic[LATENT]-(infected Asymptomatic Dx[LATENT]/latent period),
		4) ~~|
infected Asymptomatic Dx[Infectious]= INTEG (
	(infected Asymptomatic Dx[LATENT]/latent period)-developing symptoms dx[LATENT]+quaranting asymptomatic\
		[Infectious]-(
	infected Asymptomatic Dx[Infectious]/DURATION OF INFECTIOUSNESS[AsymptomaticPatient]\
		),
		4) ~~|
infected Asymptomatic Dx[NotInfectious]= INTEG (
	(infected Asymptomatic Dx[Infectious]/DURATION OF INFECTIOUSNESS[AsymptomaticPatient\
		])+quaranting asymptomatic[NotInfectious
]-asymptomatic to recovery dx,
		4)
	~	person
	~		|

infected Asymptomatic Dx M[LATENT]= INTEG (
	quaranting asymptomatic M[LATENT]-(infected Asymptomatic Dx M[LATENT]/latent period)\
		,
		4) ~~|
infected Asymptomatic Dx M[Infectious]= INTEG (
	(infected Asymptomatic Dx M[LATENT]/latent period)-developing symptoms dx M[LATENT]+\
		quaranting asymptomatic M[Infectious
	]-(infected Asymptomatic Dx M[Infectious]/DURATION OF INFECTIOUSNESS[AsymptomaticPatient\
		]),
		4) ~~|
infected Asymptomatic Dx M[NotInfectious]= INTEG (
	(infected Asymptomatic Dx M[Infectious]/DURATION OF INFECTIOUSNESS[AsymptomaticPatient\
		])+quaranting asymptomatic M[NotInfectious
	]-asymptomatic to recovery dx M,
		4)
	~	person
	~		|

probability of infectivition given contact M=
	reference probability of infection given contact *(contact frequency max M/reference contact M\
		)
	~	Dmnl
	~	reference probability of infection given contact*(contact \
		frequency/reference contact)
	|

new true cases=
	total true new cases local and migrants
	~	person/Day
	~		|

latent period=
	2.3
	~	Day
	~		|

Infected Symptomatic undx M[Infectious]= INTEG (
	developing symptoms undx M[LATENT]-quaranting symptomatic M[Infectious]-(Infected Symptomatic undx M\
		[Infectious
	]/DURATION OF INFECTIOUSNESS[SymptomaticPatient])-mortality undx M,
		0) ~~|
Infected Symptomatic undx M[NotInfectious]= INTEG (
	(Infected Symptomatic undx M[Infectious]/DURATION OF INFECTIOUSNESS[SymptomaticPatient\
		])-recovery undx M-quaranting symptomatic M[NotInfectious],
		0)
	~	person
	~		|

r nought M=
	ZIDZ( (total infected cases m*contact frequency M*probability of infectivition given contact M\
		*average duration of infectiousness M
	),
	 total infected cases m)
	~	1
	~	ZIDZ( (infected*contact frequency*probability of infectivition given \
		contact*DURATION OF INFECTIOUSNESS), infected)
	|

developing symptoms undx M[LATENT]=
	(Infected Asymptomatic undx M[LATENT]*(1-fraction of asymptomatic developing no symptoms M\
		)-quaranting asymptomatic M[LATENT
	]*TIME STEP)/incubation time
	~	person/Day
	~		|

"% of population dead local and migrants"=
	(Dead+Dead M)/(total population+total population M)
	~	1
	~		|

mitigation reduction=
	0.4
	~	Dmnl
	~		|

"% of population infected local and migrants"=
	infected population/(total population+total population M)
	~	1
	~		|

contact tracing and quarantine switch=
	0
	~	Dmnl
	~		|

quaranting symptomatic[Infectious]=
	IF THEN ELSE(contact tracing and quarantine switch=0, Infected Symptomatic undx[Infectious\
		]/time from symptom development and seeking care
	(Time), (Infected Symptomatic undx[Infectious]/time from symptom development and seeking care\
		(Time))*mitigation reduction) ~~|
quaranting symptomatic[NotInfectious]=
	IF THEN ELSE(contact tracing and quarantine switch=0,Infected Symptomatic undx[NotInfectious\
		]/time from symptom development and seeking care(Time), ((Infected Symptomatic undx\
		[NotInfectious]/time from symptom development and seeking care(Time))*mitigation reduction\
		))
	~	person/Day
	~		|

quaranting symptomatic M[Infectious]=
	IF THEN ELSE(contact tracing and quarantine switch=0, Infected Symptomatic undx M[Infectious\
		]/time from symptom development and seeking care M
	(Time), (Infected Symptomatic undx M[Infectious]/time from symptom development and seeking care M
	(Time))*mitigation reduction) ~~|
quaranting symptomatic M[NotInfectious]=
	IF THEN ELSE(contact tracing and quarantine switch=0, Infected Symptomatic undx M[NotInfectious\
		]/time from symptom development and seeking care M(Time), ((Infected Symptomatic undx M\
		[NotInfectious]/time from symptom development and seeking care M(Time))*mitigation reduction\
		))
	~	person/Day
	~		|

quaranting asymptomatic M[InfectionState]=
	IF THEN ELSE(contact tracing and quarantine switch=0, ((Infected Asymptomatic undx M\
		[InfectionState]*(1-fraction of asymptomatic developing no symptoms M
	))/onset to isolation delay M
	(Time))*fraction qurantined M, (((Infected Asymptomatic undx M[InfectionState]*(1-fraction of asymptomatic developing no symptoms M
	))/onset to isolation delay M
	(Time))*fraction qurantined M)*mitigation reduction)
	~	person/Day
	~		|

total true infected cases local and migrants=
	total infected cases+total infected cases m
	~	person
	~		|

herd Immunity Switch=
	0
	~	Dmnl
	~		|

"true infection as % population local and migrants"=
	total true infected cases local and migrants/(total population+total population M)
	~	1
	~		|

infection l and m=
	imp+new infection+new infection M
	~	person/Day
	~		|

contact frequency max=
	IF THEN ELSE (herd Immunity Switch=0, indicated contact frequency max,contact frequency\
		)
	~	1/Day
	~	IF THEN ELSE (SECONDWAVE SWITCH=0, indicated contact frequency \
		max,indicated contact frequency 2wave)
	|

quaranting asymptomatic[InfectionState]=
	IF THEN ELSE(contact tracing and quarantine switch=0, ((Infected Asymptomatic undx[InfectionState\
		]*(1-fraction of asymptomatic developing no symptoms
	))/onset to isolation delay(Time))*fraction qurantined, (((Infected Asymptomatic undx\
		[InfectionState]*(1-fraction of asymptomatic developing no symptoms
	))/onset to isolation delay(Time))*fraction qurantined)*mitigation reduction)
	~	person/Day
	~		|

infected population= INTEG (
	infection l and m,
		0)
	~	person
	~		|

mortality dx M=
	Infected symptomatic dx M[Infectious]*Death rate estimate M
	~	person/Day
	~		|

"% of population infected m"=
	total infected cases m/total population M
	~	1
	~		|

mortality undx M=
	Infected Symptomatic undx M[Infectious]*Death Rate M
	~	person/Day
	~		|

fraction of asymptomatic developing no symptoms M=
	0.7
	~	Dmnl
	~	Source: Michael Day (2020). Covid-19: four fifths of cases are \
		asymptomatic, China figures indicate: BMJ
	|

new cases confirmed data M:INTERPOLATE::=
	GET DIRECT DATA( 'dataDorm.xlsx' , 'sheet1' , 'a' , 'b2' )
	~	person/Day
	~		|

asymptomatic to recovery dx M=
	infected Asymptomatic Dx M[NotInfectious]/time to shift noninfectious M
	~	person/Day
	~		|

new cases local and migrant=
	new cases confirmed+new cases confirmed m
	~	person/Day
	~		|

asymptomatic to recovery undx M=
	Infected Asymptomatic undx M[NotInfectious]/time to shift noninfectious M
	~	person/Day
	~		|

imported cases data M(
	[(0,0)-(126,50)],(0,1),(1,2),(2,0),(3,1),(4,1),(5,2),(6,3),(7,3),(8,3),(9,2),(10,0),\
		(11,0),(12,2),(13,1),(14,0),(15,0),(16,0),(17,0),(18,1),(19,0),(20,0),(21,0),(22,0)\
		,(23,0),(24,0),(25,1),(26,0),(27,0),(28,0),(29,0),(30,0),(31,0),(32,0),(33,0),(34,0\
		),(35,0),(36,0),(37,0),(38,0),(39,0),(40,0),(41,0),(42,1),(43,2),(44,2),(45,1),(46,\
		3),(47,0),(48,8),(49,5),(50,9),(51,9),(52,9),(53,11),(54,17),(55,33),(56,24),(57,30\
		),(58,39),(59,18),(60,48),(61,32),(62,38),(63,28),(64,22),(65,41),(66,24),(67,9),(68\
		,16),(69,20),(70,8),(71,9),(72,6),(73,4),(74,1),(75,3),(76,2),(77,3),(78,0),(79,0),\
		(80,0),(81,0),(82,0),(83,0),(84,0),(85,1),(86,0),(87,0),(88,0),(89,0),(90,0),(91,0)\
		,(92,0),(93,0),(94,2),(95,0),(96,0),(97,0),(98,0),(99,0),(100,0),(101,0),(102,0),(103\
		,0),(104,0),(105,0),(106,0),(107,0),(108,1),(109,0),(110,0),(111,0),(112,0),(113,0)\
		,(114,0),(115,0),(116,0),(117,0),(118,0),(119,0),(120,0),(121,0),(122,0),(123,0),(124\
		,0),(125,0),(126,0))
	~	person/Day
	~	Source: Report COVID-19 Data Singapore Ministry of Health
	|

baseline death rate M=
	0.004
	~	Dmnl/Day
	~		|

indicated contact frequency 2wave M=
	IF THEN ELSE (Time>57:AND:Time<200, MIN(contact frequency M,2), contact frequency M)
	~	1/Day
	~		|

reference contact frequency M=
	9.97003
	~	Dmnl/Day
	~	Source: COVID-19 Data, Singapore Ministry of Health   5.71578
	|

change in dr M=
	(death rate estimated M-Death rate estimate M)/time to adjust death rate M
	~	1/(Day*Day)
	~		|

INDICATED EFFECTIVENESS OF LOCKDOWN POLICY=
	0.75
	~	Dmnl
	~		|

proportion infected symptomatic undx M=
	ZIDZ( Infected Symptomatic undx M[Infectious], Infected Asymptomatic undx M[Infectious\
		]+Infected Symptomatic undx M[Infectious])
	~	1
	~		|

contact frequency M=
	reference contact frequency M
	~	Dmnl/Day
	~	IF THEN ELSE(LOCKDOWN POLICY SWITH 0=1,REFERENCE CONTACT FREQUENCY \
		M*(1-lockdown effect on porportion of labour not working 0*effectiveness \
		of lockdown policy m), REFERENCE CONTACT FREQUENCY M)
	|

contact frequency max M=
	contact frequency M
	~	1/Day
	~	IF THEN ELSE (SECONDWAVE SWITCH M=0, indicated contact frequency max \
		m,indicated contact frequency 2wave m)
	|

"COVID-19 CURE SWITCH M"=
	0
	~	Dmnl
	~		|

fraction infectious random meeting M=
	((Infected Symptomatic undx M[Infectious]+Infected Asymptomatic undx M[Infectious])/\
		total population M)
	~	Dmnl
	~		|

Dead M= INTEG (
	IF THEN ELSE(SingapoeSwitch M=1, mortality dx M, mortality dx M+mortality undx M),
		0)
	~	person
	~	mortality dx+(mortality undx*(1-MALAYSIAINTERVENTIONSWITCH))
	|

Recovered M= INTEG (
	IF THEN ELSE(SingapoeSwitch M=1, RECOVERY DX M+asymptomatic to recovery dx M,RECOVERY DX M\
		+recovery undx M+asymptomatic to recovery undx M+asymptomatic to recovery dx M),
		0)
	~	person
	~		|

Death rate estimate M= INTEG (
	change in dr M,
		baseline death rate M)
	~	Dmnl/Day
	~		|

RECOVERY DX M=
	Infected symptomatic dx M[NotInfectious]/time to shift noninfectious M
	~	person/Day
	~		|

death rate estimated M=
	baseline death rate M*(1+"% of population infected m")
	~	1/Day
	~		|

Death Rate M=
	IF THEN ELSE(Time>="TIME TO FIND COVID-19 CURE M":AND:"COVID-19 CURE SWITCH M"=1, 0,\
		 Death rate estimate M)
	~	1/Day
	~		|

"TIME TO FIND COVID-19 CURE M"=
	200
	~	Day
	~		|

"time to produce/initiate vaccination M"=
	200
	~	Day
	~		|

lockDown effect on porportion of labour not working m=
	IF THEN ELSE(TURNOFFLOCKDOWN SWITCH M=1:AND:Time>200, 0, lockDown effect on porportion of labour not working function M\
		(Time))
	~	Dmnl
	~	NORMAL LOCKDOWN: \
		[(0,0)-(300,0.3)],(0,0),(30,0),(53,0),(57.5,0.25),(66.7,0.276),(74.6,0.276)\
		,(100.5,0.2565),(144,0.201),(202,0.116),(235.5,0.072),(274.5,0.02193),(300,\
		0)
		
		EARLY LOCKDOWN: \
		[(0,0)-(300,0.3)],(0,0),(23,0),(27.5,0.25),(36.7,0.276),(44.6,0.276),(70.5,\
		0.2565),(114,0.201),(172,0.116),(205.5,0.072),(244.5,0.02193),(270,0),(300,\
		0)
		
		LATE LOCKDOWN: \
		[(0,0)-(330,0.3)],(0,0),(60,0),(83,0),(87.5,0.25),(96.7,0.276),(104.6,0.276\
		),(130.5,0.2565),(174,0.201),(232,0.116),(265.5,0.072),(304.5,0.02193),(330\
		,0)
	|

lockDown Policy Swith m=
	1
	~	Dmnl
	~		|

effectiveness of lockdown policy=
	IF THEN ELSE(RELATIVE LOCKDOWN<1, INDICATED EFFECTIVENESS OF LOCKDOWN POLICY, 1)
	~	Dmnl
	~		|

Vaccination Switch M=
	0
	~	Dmnl
	~		|

total cases local and migrant data:=
	GET DIRECT DATA( 'datalocal.xlsx' , 'sheet1' , 'a' , 'e2' )
	~	person
	~		|

total confirmd cases M= INTEG (
	new cases confirmed m,
		4)
	~	person
	~		|

susceptible contact=
	Susceptible*contact frequency max*fraction infectious random meeting
	~	person/Day
	~		|

susceptible contact M=
	Susceptible M*contact frequency max M*fraction infectious random meeting M
	~	person/Day
	~		|

fraction qurantined M=
	proportion of dx to total cases m
	~	Dmnl
	~	0.05*(1-"% of population infected"*10)    0.0570975
	|

total confirmed cases m=
	sum(infected Asymptomatic Dx M[InfectionState!])+Infected symptomatic dx M[Infectious\
		]+Infected symptomatic dx M[NotInfectious]
	~	person
	~		|

time from symptom development and seeking care M(
	[(0,0)-(72,10)],(0,5.5),(72,2))
	~	Day
	~	Source: Steven Sanche et al (2020): High Contagiousness and Rapid Spread \
		of Severe Acute Respiratory Syndrome Coronavirus 2 \
		https://wwwnc.cdc.gov/eid/article/26/7/20-0282_article
	|

initial infected asymptomatic M[InfectionState]=
	0,19.4056,1.65777
	~	person
	~	0.131903,0,150
	|

time to adjust death rate M=
	1
	~	Day
	~		|

initial infected symptomatic M=
	0
	~	person
	~		|

onset to isolation delay M(
	[(0,0)-(150,10)],(0,9),(100,3),(150,2))
	~	Day
	~	Source: Yixiang Ng (2020): Evaluation of the Effectiveness of Surveillance \
		and Containment Measures for the First 100 Patients with COVID-19 in \
		Singapore — January 2–February 29, \
		2020https://www.cdc.gov/mmwr/volumes/69/wr/pdfs/mm6911e1-H.pdf
	|

total population M=
	250000
	~	person
	~	Source: Singstate
	|

TURNOFFLOCKDOWN SWITCH M=
	0
	~	Dmnl
	~		|

indicated contact frequency max M=
	IF THEN ELSE (Time>72, (contact frequency M*0.65), contact frequency M)
	~	1/Day
	~	IF THEN ELSE (Time>72, MIN(contact frequency, 2), contact frequency)
	|

time to shift noninfectious M=
	10
	~	Day
	~	Source: Steven Sanche et al (2020): High Contagiousness and Rapid Spread \
		of Severe Acute Respiratory Syndrome Coronavirus 2 \
		https://wwwnc.cdc.gov/eid/article/26/7/20-0282_article
	|

reference probability of infection given contact M=
	0.0336175
	~	Dmnl
	~	Source: Lei Lue (2020). Modes of contact and risk of transmission in \
		COVID-19 among close contact. MedRxiv
	|

time to vaccinate susceptible population M=
	20
	~	Day
	~		|

total cases local and migrant= INTEG (
	new cases local and migrant,
		0)
	~	person
	~		|

total infected cases m=
	sum(Infected Asymptomatic undx M[InfectionState!])+sum(infected Asymptomatic Dx M[InfectionState\
		!])+Infected Symptomatic undx M[Infectious]+Infected Symptomatic undx M[NotInfectious\
		]+Infected symptomatic dx M[Infectious]+Infected symptomatic dx M[NotInfectious]
	~	person
	~		|

SingapoeSwitch M=
	0
	~	Dmnl
	~		|

Susceptible M= INTEG (
	-new infection M-vaccination M,
		250000)
	~	person
	~		|

total confirmed cases data M:INTERPOLATE::=
	GET DIRECT DATA( 'dataDorm.xlsx' , 'sheet1' , 'a' , 'c2' )
	~	person
	~		|

new cases confirmed m=
	sum(quaranting asymptomatic M[InfectionState!])+quaranting symptomatic M[Infectious]\
		+quaranting symptomatic M[NotInfectious]
	~	person/Day
	~		|

recovery undx M=
	Infected Symptomatic undx M[NotInfectious]/time to shift noninfectious M
	~	person/Day
	~		|

new cases local and migrant data:=
	GET DIRECT DATA( 'datalocal.xlsx' , 'sheet1' , 'a' , 'd2' )
	~	person
	~		|

RELATIVE LOCKDOWN M=
	(reference contact frequency M-(lockDown effect on porportion of labour not working m\
		/TIME STEP))/reference contact frequency M
	~	1
	~		|

new infection M=
	probability of infectivition given contact M*susceptible contact M
	~	person/Day
	~		|

Vaccinated Population M= INTEG (
	vaccination M,
		0)
	~	person
	~		|

vaccination M=
	IF THEN ELSE(Time>="time to produce/initiate vaccination M":AND:Vaccination Switch M\
		=1, Susceptible M/time to vaccinate susceptible population M, 0)
	~	person/Day
	~		|

lockDown effect on porportion of labour not working function M(
	[(0,0)-(314,0.3)],(0,0),(30,0),(71,0),(72,0.25),(81,0.276),(89,0.276),(115,0.2565),(\
		158,0.201),(216,0.116),(250,0.072),(289,0.02193),(314,0))
	~	Dmnl
	~		|

proportion of dx to total cases m=
	total confirmed cases m/total infected cases m
	~	1
	~		|

reference contact M= INITIAL(
	reference contact frequency M)
	~	Dmnl/Day
	~		|

fraction qurantined=
	porportion of dx to total cases
	~	Dmnl
	~	0.05*(1-"% of population infected"*10)    0.0570975
	|

time from symptom development and seeking care(
	[(0,0)-(72,10)],(0,5.5),(72,2))
	~	Day
	~	Source: Steven Sanche et al (2020): High Contagiousness and Rapid Spread \
		of Severe Acute Respiratory Syndrome Coronavirus 2 \
		https://wwwnc.cdc.gov/eid/article/26/7/20-0282_article
	|

Infected Symptomatic undx[Infectious]= INTEG (
	developing symptoms undx[LATENT]-quaranting symptomatic[Infectious]-(Infected Symptomatic undx\
		[Infectious
	]/DURATION OF INFECTIOUSNESS[SymptomaticPatient])-mortality undx,
		0) ~~|
Infected Symptomatic undx[NotInfectious]= INTEG (
	(Infected Symptomatic undx[Infectious]/DURATION OF INFECTIOUSNESS[SymptomaticPatient\
		])-recovery undx-quaranting symptomatic
[NotInfectious],
		0)
	~	person
	~		|

imp=
	imported cases data(Time)
	~	person/Day
	~		|

average duration of infectiousness=
	(DURATION OF INFECTIOUSNESS[AsymptomaticPatient]*(1-proportion infected symptomatic undx\
		))+(DURATION OF INFECTIOUSNESS[SymptomaticPatient]*proportion infected symptomatic undx\
		)
	~	Day
	~		|

proportion infected symptomatic undx=
	ZIDZ( Infected Symptomatic undx[Infectious], Infected Asymptomatic undx[Infectious]+\
		Infected Symptomatic undx[Infectious])
	~	1
	~		|

DurationType:
	AsymptomaticPatient, SymptomaticPatient
	~	
	~		|

asymptomatic to recovery dx=
	infected Asymptomatic Dx[NotInfectious]/time to shift noninfectious
	~	person/Day
	~		|

porportion of dx to total cases=
	TOTAL CONFIRMED CASES/total infected cases
	~	1
	~		|

Recovered= INTEG (
	IF THEN ELSE(SingapoeSwitch=1, RECOVERY DX+asymptomatic to recovery dx,RECOVERY DX+recovery undx\
		+asymptomatic to recovery undx+asymptomatic to recovery dx),
		0)
	~	person
	~		|

fraction infectious random meeting=
	((Infected Symptomatic undx[Infectious]+Infected Asymptomatic undx[Infectious])/total population\
		)
	~	Dmnl
	~		|

TOTAL CONFIRMED CASES=
	sum(infected Asymptomatic Dx[InfectionState!])+Infected symptomatic dx[Infectious]+Infected symptomatic dx\
		[NotInfectious]
	~	person
	~		|

RECOVERY DX=
	Infected symptomatic dx[NotInfectious]/time to shift noninfectious
	~	person/Day
	~		|

Dead= INTEG (
	IF THEN ELSE(SingapoeSwitch=1, mortality dx, mortality dx+mortality undx),
		0)
	~	person
	~	mortality dx+(mortality undx*(1-MALAYSIAINTERVENTIONSWITCH))
	|

Infected symptomatic dx[Infectious]= INTEG (
	developing symptoms dx[LATENT]+quaranting symptomatic[Infectious]-mortality dx-(Infected symptomatic dx\
		[Infectious]/DURATION OF INFECTIOUSNESS[SymptomaticPatient]),
		0) ~~|
Infected symptomatic dx[NotInfectious]= INTEG (
	(Infected symptomatic dx[Infectious]/DURATION OF INFECTIOUSNESS[SymptomaticPatient])\
		+quaranting symptomatic[NotInfectious]-RECOVERY DX,
		0)
	~	person
	~		|

developing symptoms dx[LATENT]=
	(infected Asymptomatic Dx[LATENT]*(1-fraction of asymptomatic developing no symptoms\
		))/incubation time
	~	person/Day
	~		|

r nought=
	ZIDZ( (INFECTED*contact frequency*probability of infectivition given contact*average duration of infectiousness\
		), INFECTED)
	~	1
	~	ZIDZ( (infected*contact frequency*probability of infectivition given \
		contact*DURATION OF INFECTIOUSNESS), infected)
	|

mortality dx=
	Infected symptomatic dx[Infectious]*Death rate estimate
	~	person/Day
	~		|

recovery undx=
	Infected Symptomatic undx[NotInfectious]/time to shift noninfectious
	~	person/Day
	~		|

fraction of asymptomatic developing no symptoms=
	0.7
	~	Dmnl
	~	Source: Michael Day (2020). Covid-19: four fifths of cases are \
		asymptomatic, China figures indicate: BMJ
	|

time to shift noninfectious=
	10
	~	Day
	~	Source: Steven Sanche et al (2020): High Contagiousness and Rapid Spread \
		of Severe Acute Respiratory Syndrome Coronavirus 2 \
		https://wwwnc.cdc.gov/eid/article/26/7/20-0282_article
	|

new cases confirmed=
	sum(quaranting asymptomatic[InfectionState!])+quaranting symptomatic[Infectious]+quaranting symptomatic\
		[NotInfectious]
	~	person/Day
	~		|

developing symptoms undx[LATENT]=
	(Infected Asymptomatic undx[LATENT]*(1-fraction of asymptomatic developing no symptoms\
		)-quaranting asymptomatic[LATENT]*TIME STEP)/incubation time
	~	person/Day
	~		|

asymptomatic to recovery undx=
	Infected Asymptomatic undx[NotInfectious]/time to shift noninfectious
	~	person/Day
	~		|

indicated contact frequency max=
	IF THEN ELSE (Time>72, (contact frequency*0.65), contact frequency)
	~	1/Day
	~	IF THEN ELSE (Time>72, MIN(contact frequency, 2), contact frequency)
	|

indicated contact frequency 2wave=
	IF THEN ELSE (Time>57:AND:Time<200, MIN(contact frequency,2), contact frequency)
	~	1/Day
	~		|

Secondwave Switch=
	0
	~	Dmnl
	~		|

lockDown effect on porportion of labour not working=
	IF THEN ELSE(TURNOFFLOCKDOWN SWITCH=1:AND:Time>200, 0, lockDown effect on porportion of labour not working function\
		(Time))
	~	Dmnl
	~	NORMAL LOCKDOWN: \
		[(0,0)-(300,0.3)],(0,0),(30,0),(53,0),(57.5,0.25),(66.7,0.276),(74.6,0.276)\
		,(100.5,0.2565),(144,0.201),(202,0.116),(235.5,0.072),(274.5,0.02193),(300,\
		0)
		
		EARLY LOCKDOWN: \
		[(0,0)-(300,0.3)],(0,0),(23,0),(27.5,0.25),(36.7,0.276),(44.6,0.276),(70.5,\
		0.2565),(114,0.201),(172,0.116),(205.5,0.072),(244.5,0.02193),(270,0),(300,\
		0)
		
		LATE LOCKDOWN: \
		[(0,0)-(330,0.3)],(0,0),(60,0),(83,0),(87.5,0.25),(96.7,0.276),(104.6,0.276\
		),(130.5,0.2565),(174,0.201),(232,0.116),(265.5,0.072),(304.5,0.02193),(330\
		,0)
	|

lockDown effect on porportion of labour not working function(
	[(0,0)-(314,0.3)],(0,0),(30,0),(71,0),(72,0.25),(81,0.276),(89,0.276),(115,0.2565),(\
		158,0.201),(216,0.116),(250,0.072),(289,0.02193),(314,0))
	~	Dmnl
	~		|

mortality undx=
	Infected Symptomatic undx[Infectious]*Death Rate
	~	person/Day
	~		|

cc=
	(1+"% of population infected")
	~	Dmnl
	~		|

TURNOFFLOCKDOWN SWITCH=
	0
	~	Dmnl
	~		|

death rate estimated=
	baseline death rate*(1+"% of population infected")
	~	1/Day
	~		|

Vaccination Switch=
	0
	~	Dmnl
	~		|

time to adjust death rate=
	1
	~	Day
	~		|

Susceptible= INTEG (
	-new infection-vaccination,
		5.7e+06)
	~	person
	~		|

Death Rate=
	IF THEN ELSE(Time>="TIME TO FIND COVID-19 CURE":AND:"COVID-19 CURE SWITCH"=1, 0, Death rate estimate\
		)
	~	1/Day
	~		|

Death rate estimate= INTEG (
	change in dr,
		baseline death rate)
	~	Dmnl/Day
	~		|

baseline death rate=
	0.004
	~	Dmnl/Day
	~		|

change in dr=
	(death rate estimated-Death rate estimate)/time to adjust death rate
	~	1/(Day*Day)
	~		|

time to vaccinate susceptible population=
	20
	~	Day
	~		|

"COVID-19 CURE SWITCH"=
	0
	~	Dmnl
	~		|

RELATIVE LOCKDOWN=
	(reference contact frequency-(lockDown effect on porportion of labour not working/TIME STEP\
		))/reference contact frequency
	~	1
	~		|

"time to produce/initiate vaccination"=
	200
	~	Day
	~		|

"TIME TO FIND COVID-19 CURE"=
	200
	~	Day
	~		|

vaccination=
	IF THEN ELSE(Time>="time to produce/initiate vaccination":AND:Vaccination Switch=1, \
		Susceptible/time to vaccinate susceptible population, 0)
	~	person/Day
	~		|

Vaccinated Population= INTEG (
	vaccination,
		0)
	~	person
	~		|

SingapoeSwitch=
	0
	~	Dmnl
	~		|

check=
	Dead+Recovered+Susceptible+sum(Infected Asymptomatic undx[InfectionState!])+sum(infected Asymptomatic Dx\
		[InfectionState!])+Infected Symptomatic undx[Infectious]+Infected Symptomatic undx[\
		NotInfectious]
	~	person
	~		|

reference contact= INITIAL(
	reference contact frequency)
	~	Dmnl/Day
	~		|

contact frequency=
	IF THEN ELSE(lockDown Policy Swith=1,reference contact frequency*(1-lockDown effect on porportion of labour not working\
		*effectiveness of lockdown policy), reference contact frequency)
	~	Dmnl/Day
	~	IF THEN ELSE(LOCKDOWN POLICY SWITH=1,REFERENCE CONTACT \
		FREQUENCY*(1-LOCKDOWN EFFECT ON PORPORTION OF LABOUR NOT \
		WORKING(Time)*effectiveness of lockdown policy), REFERENCE CONTACT \
		FREQUENCY)
	|

"% of population infected"=
	total infected cases/total population
	~	1
	~		|

probability of infectivition given contact=
	reference probability of infection given contact*(contact frequency max/reference contact\
		)
	~	Dmnl
	~	reference probability of infection given contact*(contact \
		frequency/reference contact)
	|

InfectionState:
	LATENT, Infectious, NotInfectious
	~	
	~		|

total infected cases=
	sum(Infected Asymptomatic undx[InfectionState!])+sum(infected Asymptomatic Dx[InfectionState\
		!])+Infected Symptomatic undx[Infectious]+Infected Symptomatic undx[NotInfectious]+\
		Infected symptomatic dx[Infectious]+Infected symptomatic dx[NotInfectious]
	~	person
	~	Infected Asymptomatic+SUM("dx Infected \
		Asymptomatic/symptomatic"[infectionstate!])+"undx Infected \
		Asymptomatic/symptomatic"[INFECTIOUS]+"undx Infected \
		Asymptomatic/symptomatic"[NOTINFECTIOUS]
	|

DURATION OF INFECTIOUSNESS[AsymptomaticPatient]=
	4.45378 ~~|
DURATION OF INFECTIOUSNESS[SymptomaticPatient]=
	13
	~	Day
	~	Source: Health Information and Quality Authority (2020): The authors \
		reported that the virus was detected for a longer period of time in those \
		who subsequently developed symptoms (pre- symptomatic, n=5 cases) compared \
		with those who remained asymptomatic (n=19 cases) (median, 12 vs 6 days)   \
		8.96067
	|

INFECTED=
	total infected cases
	~	person
	~		|

reference contact frequency=
	8
	~	Dmnl/Day
	~	Source: COVID-19 Data, Singapore Ministry of Health
	|

fraction infected=
	(Dead+Recovered)/total population
	~	1
	~		|

imported cases data(
	[(0,0)-(126,50)],(0,1),(1,2),(2,0),(3,1),(4,1),(5,2),(6,3),(7,3),(8,3),(9,2),(10,0),\
		(11,0),(12,2),(13,1),(14,0),(15,0),(16,0),(17,0),(18,1),(19,0),(20,0),(21,0),(22,0)\
		,(23,0),(24,0),(25,1),(26,0),(27,0),(28,0),(29,0),(30,0),(31,0),(32,0),(33,0),(34,0\
		),(35,0),(36,0),(37,0),(38,0),(39,0),(40,0),(41,0),(42,1),(43,2),(44,2),(45,1),(46,\
		3),(47,0),(48,8),(49,5),(50,9),(51,9),(52,9),(53,11),(54,17),(55,33),(56,24),(57,30\
		),(58,39),(59,18),(60,48),(61,32),(62,38),(63,28),(64,22),(65,41),(66,24),(67,9),(68\
		,16),(69,20),(70,8),(71,9),(72,6),(73,4),(74,1),(75,3),(76,2),(77,3),(78,0),(79,0),\
		(80,0),(81,0),(82,0),(83,0),(84,0),(85,1),(86,0),(87,0),(88,0),(89,0),(90,0),(91,0)\
		,(92,0),(93,0),(94,2),(95,0),(96,0),(97,0),(98,0),(99,0),(100,0),(101,0),(102,0),(103\
		,0),(104,0),(105,0),(106,0),(107,0),(108,1),(109,0),(110,0),(111,0),(112,0),(113,0)\
		,(114,0),(115,0),(116,0),(117,0),(118,0),(119,0),(120,0),(121,0),(122,0),(123,0),(124\
		,0),(125,0),(126,0))
	~	person/Day
	~	Source: Report COVID-19 Data Singapore Ministry of Health
	|

total confirmed cases data:INTERPOLATE::=
	GET DIRECT DATA( 'datalocal.xlsx' , 'sheet1' , 'a' , 'c2' )
	~	person
	~		|

new cases confirmed data:INTERPOLATE::=
	GET DIRECT DATA( 'datalocal.xlsx' , 'sheet1' , 'a' , 'b2' )
	~	person/Day
	~		|

initial infected symptomatic=
	0
	~	person
	~		|

initial infected asymptomatic[InfectionState]=
	38.0975, 1.02377, 0.0257193
	~	person
	~	0.131903,0,150
	|

total confirmd cases= INTEG (
	new cases confirmed,
		4)
	~	person
	~		|

TranmissionMode:
	consumptionTransmission, WorkTransmission, RandomMeetingTransmission
	~	
	~		|

lockDown Policy Swith=
	1
	~	Dmnl
	~		|

"% of population dead"=
	(Dead/total population)
	~	1
	~		|

"% of population recovered"=
	(Recovered/total population)
	~	1
	~		|

"% of population susceptible"=
	(Susceptible/total population)
	~	1
	~		|

LabourType:
	SusceptibleLabour, InfectedAsymptomaticLabour, UndxINFECTEDAsymSympLABOUR,DXINFECTEDASYMPLABOUR\
		, DXINFECTEDSYMPLABOUR,RecoveredLabour, VaccinatedLabour
	~	
	~		|

new infection=
	probability of infectivition given contact*susceptible contact
	~	person/Day
	~		|

onset to isolation delay(
	[(0,0)-(150,10)],(0,9),(100,3),(150,2))
	~	Day
	~	Source: Yixiang Ng (2020): Evaluation of the Effectiveness of Surveillance \
		and Containment Measures for the First 100 Patients with COVID-19 in \
		Singapore — January 2–February 29, \
		2020https://www.cdc.gov/mmwr/volumes/69/wr/pdfs/mm6911e1-H.pdf
	|

reference probability of infection given contact=
	0.0394043
	~	Dmnl
	~	Source: Lei Lue (2020). Modes of contact and risk of transmission in \
		COVID-19 among close contact. MedRxiv
	|

total population=
	5.7e+06
	~	person
	~	Source: Singstate
	|

********************************************************
	.Control
********************************************************~
		Simulation Control Parameters
	|

FINAL TIME  = 365
	~	Day
	~	The final time for the simulation.
	|

INITIAL TIME  = 1
	~	Day
	~	The initial time for the simulation.
	|

SAVEPER  = 
        TIME STEP
	~	Day [0,?]
	~	The frequency with which output is stored.
	|

TIME STEP  = 1
	~	Day [0,?]
	~	The time step for the simulation.
	|

\\\---/// Sketch information - do not modify anything except names
V300  Do not put anything below this section - it will be ignored
*Epidemiology  Local
$192-192-192,0,Times New Roman|12||0-0-0|0-0-0|0-0-255|-1--1--1|-1--1--1|96,96,100,0
10,1,Susceptible,797,831,67,34,3,131,0,0,0,0,0,0,0,0,0,0,0,0
10,2,Infected Asymptomatic undx,1062,831,67,34,3,131,0,0,0,0,0,0,0,0,0,0,0,0
10,3,Infected Symptomatic undx,1311,840,67,34,3,131,0,0,0,0,0,0,0,0,0,0,0,0
10,4,Recovered,1700,818,67,34,3,131,0,0,0,0,0,0,0,0,0,0,0,0
10,5,Dead,1563,954,67,34,3,131,0,0,0,0,0,0,0,0,0,0,0,0
1,6,8,2,4,0,0,22,0,0,0,-1--1--1,,1|(967,829)|
1,7,8,1,100,0,0,22,0,0,0,-1--1--1,,1|(895,829)|
11,8,1586,933,829,6,8,34,3,0,0,1,0,0,0,0,0,0,0,0,0
10,9,new infection,933,848,42,11,40,3,0,0,-1,0,0,0,0,0,0,0,0,0
1,10,12,3,4,0,0,22,0,0,0,-1--1--1,,1|(1220,828)|
1,11,12,2,100,0,0,22,0,0,0,-1--1--1,,1|(1157,828)|
11,12,552,1191,828,6,8,34,3,0,0,1,0,0,0,0,0,0,0,0,0
10,13,developing symptoms undx,1191,855,50,19,40,3,0,0,-1,0,0,0,0,0,0,0,0,0
10,14,infected Asymptomatic Dx,1070,1086,82,39,3,131,0,0,0,0,0,0,0,0,0,0,0,0
11,15,244,1313,980,8,6,33,3,0,0,4,0,0,0,0,0,0,0,0,0
10,16,quaranting symptomatic,1362,980,41,19,40,3,0,0,-1,0,0,0,0,0,0,0,0,0
1,17,19,14,4,0,0,22,0,0,0,-1--1--1,,1|(1050,991)|
1,18,19,2,100,0,0,22,0,0,0,-1--1--1,,1|(1050,894)|
11,19,1718,1050,929,8,6,33,3,0,0,4,0,0,0,0,0,0,0,0,0
10,20,quaranting asymptomatic,1102,929,44,19,40,3,0,0,-1,0,0,0,0,0,0,0,0,0
10,21,total population,994,980,42,15,8,3,0,8,0,0,0,0,0-0-0,0-0-0,|10||0-0-0,0,0,0,0,0,0
10,22,contact frequency,625,894,56,11,8,3,0,0,0,0,0,0,0,0,0,0,0,0
10,23,susceptible contact,805,949,59,11,8,3,0,0,0,0,0,0,0,0,0,0,0,0
1,24,1,23,1,0,0,0,0,128,0,-1--1--1,,1|(778,905)|
1,25,23,9,1,0,0,0,0,128,0,-1--1--1,,1|(906,911)|
10,26,probability of infectivition given contact,843,595,54,28,8,3,0,0,0,0,0,0,0,0,0,0,0,0
1,27,26,8,1,0,0,0,0,128,0,-1--1--1,,1|(995,684)|
10,28,onset to isolation delay,1129,1007,59,15,8,3,0,8,0,0,0,0,0-0-0,0-0-0,|10||0-0-0,0,0,0,0,0,0
10,29,fraction qurantined,1221,927,44,15,8,3,0,8,0,0,0,0,0-0-0,0-0-0,|10||0-0-0,0,0,0,0,0,0
1,30,28,20,1,0,0,0,0,128,0,-1--1--1,,1|(1103,983)|
1,31,29,20,1,0,0,0,0,128,0,-1--1--1,,1|(1152,904)|
1,32,2,19,1,0,0,0,0,128,0,-1--1--1,,1|(1014,887)|
1,33,3,15,1,0,0,0,0,128,0,-1--1--1,,1|(1330,950)|
10,34,incubation time,1128,747,52,19,8,3,0,0,0,0,0,0,0,0,0,0,0,0
1,35,34,12,0,0,0,0,0,128,0,-1--1--1,,1|(1160,789)|
1,36,2,13,1,0,0,0,0,128,0,-1--1--1,,1|(1138,859)|
10,37,reference contact,541,633,36,15,8,3,0,8,0,0,0,0,0-0-0,0-0-0,|10||0-0-0,0,0,0,0,0,0
10,38,reference probability of infection given contact,622,551,80,22,8,3,0,8,0,0,0,0,0-0-0,0-0-0,|10||0-0-0,0,0,0,0,0,0
1,39,38,26,1,0,0,0,0,128,0,-1--1--1,,1|(770,542)|
1,40,37,26,1,0,0,0,0,128,0,-1--1--1,,1|(690,574)|
10,41,"% of population infected",2106,960,61,19,8,2,0,19,0,0,0,0,128-128-128,0-0-0,|12|BU|255-0-0,0,0,0,0,0,0
10,42,"% of population dead",2119,1018,61,19,8,2,0,19,0,0,0,0,128-128-128,0-0-0,|12|BU|255-0-0,0,0,0,0,0,0
10,43,"% of population recovered",2132,1072,61,19,8,2,0,19,0,0,0,0,128-128-128,0-0-0,|12|BU|255-0-0,0,0,0,0,0,0
10,44,"% of population susceptible",2129,1123,61,19,8,2,0,19,0,0,0,0,128-128-128,0-0-0,|12|BU|255-0-0,0,0,0,0,0,0
10,45,fraction infectious random meeting,929,1061,56,19,8,3,0,0,0,0,0,0,0,0,0,0,0,0
1,46,45,23,1,0,0,0,0,128,0,-1--1--1,,1|(862,1035)|
1,47,3,45,1,0,0,0,0,64,0,-1--1--1,,1|(1250,1134)|
10,48,susceptible contact,2171,1267,40,19,8,2,0,3,-1,0,0,0,128-128-128,0-0-0,|12||128-128-128,0,0,0,0,0,0
10,49,probability of infectivition given contact,2180,1380,54,28,8,2,0,3,-1,0,0,0,128-128-128,0-0-0,|12||128-128-128,0,0,0,0,0,0
10,50,lockDown Policy Swith,629,808,60,19,8,3,0,18,0,0,0,0,0-0-0,0-0-0,|12|BU|0-0-255,0,0,0,0,0,0
10,51,lockDown effect on porportion of labour not working,320,755,106,28,8,3,0,18,0,0,0,0,0-0-0,0-0-0,|12|BU|0-255-0,0,0,0,0,0,0
10,52,reference contact frequency,422,851,39,22,8,3,0,8,0,0,0,0,0-0-0,0-0-0,|10||0-0-0,0,0,0,0,0,0
1,53,52,22,1,0,0,0,0,128,0,-1--1--1,,1|(510,899)|
10,54,Time,657,948,26,11,8,2,1,3,-1,0,0,0,128-128-128,0-0-0,|12||128-128-128,0,0,0,0,0,0
10,55,total confirmd cases,1792,249,65,27,3,131,0,0,0,0,0,0,0,0,0,0,0,0
12,56,48,1603,248,10,8,0,3,0,0,-1,0,0,0,0,0,0,0,0,0
1,57,59,55,4,0,0,22,0,0,0,-1--1--1,,1|(1701,248)|
1,58,59,56,100,0,0,22,0,0,0,-1--1--1,,1|(1638,248)|
11,59,48,1670,248,6,8,34,3,0,0,1,0,0,0,0,0,0,0,0,0
10,60,new cases confirmed,1670,275,38,19,40,2,0,3,-1,0,0,0,128-128-128,0-0-0,|12||128-128-128,0,0,0,0,0,0
10,61,new cases confirmed data,1951,344,48,19,8,3,0,0,0,0,0,0,0,0,0,0,0,0
10,62,total confirmed cases data,1956,403,60,19,8,3,0,0,0,0,0,0,0,0,0,0,0,0
12,63,0,214,182,150,150,3,44,0,0,1,0,0,0,0,0,0,0,0,0
total_confirmed_cases
10,64,initial infected symptomatic,1793,380,71,19,8,3,0,0,-1,0,0,0,0,0,0,0,0,0
10,65,initial infected asymptomatic,1068,499,71,19,8,3,0,0,-1,0,0,0,0,0,0,0,0,0
10,66,Time,1102,967,26,11,8,2,1,3,-1,0,0,0,128-128-128,0-0-0,|12||128-128-128,0,0,0,0,0,0
10,67,Time,1264,1018,26,11,8,2,1,3,-1,0,0,0,128-128-128,0-0-0,|12||128-128-128,0,0,0,0,0,0
10,68,Time,1390,1161,26,11,8,2,1,3,-1,0,0,0,128-128-128,0-0-0,|12||128-128-128,0,0,0,0,0,0
10,69,imported cases data,1010,635,42,15,8,3,0,8,0,0,0,0,0-0-0,0-0-0,|10||0-0-0,0,0,0,0,0,0
10,70,Time,1317,787,26,11,8,2,1,3,-1,0,0,0,128-128-128,0-0-0,|12||128-128-128,0,0,0,0,0,0
12,71,0,533,180,150,150,3,44,0,0,1,0,0,0,0,0,0,0,0,0
new_cases
10,72,Time,929,1099,26,11,8,2,1,3,-1,0,0,0,128-128-128,0-0-0,|12||128-128-128,0,0,0,0,0,0
10,73,Time,801,1148,26,11,8,2,1,3,-1,0,0,0,128-128-128,0-0-0,|12||128-128-128,0,0,0,0,0,0
10,74,Time,668,1140,26,11,8,2,1,3,-1,0,0,0,128-128-128,0-0-0,|12||128-128-128,0,0,0,0,0,0
10,75,Time,1000,776,26,11,8,2,1,3,-1,0,0,0,128-128-128,0-0-0,|12||128-128-128,0,0,0,0,0,0
10,76,Time,1553,802,26,11,8,2,1,3,-1,0,0,0,128-128-128,0-0-0,|12||128-128-128,0,0,0,0,0,0
10,77,Time,1334,788,26,11,8,2,1,3,-1,0,0,0,128-128-128,0-0-0,|12||128-128-128,0,0,0,0,0,0
1,78,69,251,1,0,0,0,0,128,0,-1--1--1,,1|(1040,679)|
10,79,Time,541,936,26,11,8,2,1,3,-1,0,0,0,128-128-128,0-0-0,|12||128-128-128,0,0,0,0,0,0
10,80,Infected Symptomatic undx,609,1224,66,19,8,2,1,3,-1,0,0,0,128-128-128,0-0-0,|12||128-128-128,0,0,0,0,0,0
1,81,50,22,0,0,0,0,0,128,0,-1--1--1,,1|(627,848)|
10,82,RELATIVE LOCKDOWN,242,871,50,19,8,3,0,0,0,0,0,0,0,0,0,0,0,0
1,83,52,82,1,0,0,0,0,128,0,-1--1--1,,1|(322,817)|
10,84,Time,307,946,26,11,8,2,1,3,-1,0,0,0,128-128-128,0-0-0,|12||128-128-128,0,0,0,0,0,0
10,85,effectiveness of lockdown policy,356,994,82,19,8,3,0,0,0,0,0,0,0,0,0,0,0,0
1,86,85,22,1,0,0,0,0,128,0,-1--1--1,,1|(487,954)|
1,87,82,85,1,0,0,0,0,128,0,-1--1--1,,1|(267,943)|
10,88,fraction infected,1569,342,59,11,8,2,0,3,0,0,0,0,128-128-128,0-0-0,|12||128-128-128,0,0,0,0,0,0
10,89,r nought,437,617,42,11,8,3,0,0,0,0,0,0,0,0,0,0,0,0
1,90,26,89,1,0,0,0,0,128,0,-1--1--1,,1|(682,492)|
10,91,INFECTED,293,590,35,11,8,2,0,3,0,0,0,0,128-128-128,0-0-0,|12||128-128-128,0,0,0,0,0,0
1,92,94,4,4,0,0,22,0,0,0,-1--1--1,,1|(1565,807)|
1,93,94,3,100,0,0,22,0,0,0,-1--1--1,,1|(1431,807)|
11,94,3500,1491,807,6,8,34,3,0,0,3,0,0,0,0,0,0,0,0,0
10,95,recovery undx,1491,788,45,11,40,3,0,0,-1,0,0,0,0,0,0,0,0,0
1,96,98,5,4,0,0,22,0,0,0,-1--1--1,,1|(1563,860)|
1,97,98,3,100,0,0,22,0,0,0,-1--1--1,,1|(1432,860)|
11,98,3236,1493,860,6,8,34,3,0,0,1,0,0,0,0,0,0,0,0,0
10,99,mortality undx,1493,879,45,11,40,3,0,0,-1,0,0,0,0,0,0,0,0,0
10,100,DURATION OF INFECTIOUSNESS,1113,1256,54,15,8,3,0,8,-1,0,0,0,0-0-0,0-0-0,|10||0-0-0,0,0,0,0,0,0
1,101,100,14,1,0,0,0,0,64,0,-1--1--1,,1|(1040,1202)|
1,102,100,3,0,1,0,0,0,64,0,-1--1--1,,1|(1204,1064)|
1,103,15,3,100,0,0,22,0,0,0,-1--1--1,,1|(1313,924)|
1,104,51,22,1,0,0,0,0,128,0,-1--1--1,,1|(500,772)|
1,105,51,82,1,0,0,0,0,128,0,-1--1--1,,1|(289,790)|
10,106,contact frequency max,616,963,52,19,8,3,0,18,0,0,0,0,0-0-0,0-0-0,|12|BU|255-0-0,0,0,0,0,0,0
1,107,106,23,0,0,0,0,0,128,0,-1--1--1,,1|(700,957)|
1,108,106,26,1,0,0,0,0,128,0,-1--1--1,,1|(543,696)|
10,109,Time,616,1001,26,11,8,2,1,3,-1,0,0,0,128-128-128,0-0-0,|12||128-128-128,0,0,0,0,0,0
1,110,52,37,1,0,0,0,0,128,1,-1--1--1,,1|(419,768)|
1,111,22,89,1,0,0,0,0,64,0,-1--1--1,,1|(463,805)|
1,112,91,89,0,0,0,0,0,64,0,-1--1--1,,1|(354,601)|
10,113,fraction infected,2050,1268,59,11,8,2,0,3,-1,0,0,0,128-128-128,0-0-0,|12||128-128-128,0,0,0,0,0,0
10,114,check,813,478,29,11,8,2,0,3,0,0,0,0,128-128-128,0-0-0,|12||128-128-128,0,0,0,0,0,0
1,115,20,13,0,0,0,0,0,128,0,-1--1--1,,1|(1140,896)|
1,116,21,45,0,0,0,0,0,128,0,-1--1--1,,1|(967,1013)|
10,117,DURATION OF INFECTIOUSNESS,325,469,58,15,8,2,0,11,-1,0,0,0,128-128-128,0-0-0,|10||128-128-128,0,0,0,0,0,0
10,118,Time,163,696,26,11,8,2,1,3,-1,0,0,0,128-128-128,0-0-0,|12||128-128-128,0,0,0,0,0,0
10,119,SingapoeSwitch,1780,634,60,9,8,3,0,26,0,0,0,0,0-0-0,0-0-0,|10|BU|255-0-0,0,0,0,0,0,0
10,120,onset to isolation delay,1542,379,78,19,8,2,0,3,-1,0,0,0,128-128-128,0-0-0,|12||128-128-128,0,0,0,0,0,0
10,121,fraction qurantined,554,411,59,19,8,2,0,3,-1,0,0,0,128-128-128,0-0-0,|12||128-128-128,0,0,0,0,0,0
1,122,119,4,1,0,0,0,0,128,0,-1--1--1,,1|(1779,741)|
1,123,119,5,1,0,0,0,0,128,0,-1--1--1,,1|(1592,751)|
10,124,Time,1223,944,26,11,8,2,1,3,-1,0,0,0,128-128-128,0-0-0,|12||128-128-128,0,0,0,0,0,0
10,125,baseline death rate,1767,1094,50,19,8,3,0,0,0,0,0,0,0,0,0,0,0,0
10,126,Death rate estimate,1779,997,40,20,3,3,0,0,0,0,0,0,0,0,0,0,0,0
12,127,48,1937,1000,10,8,0,3,0,0,-1,0,0,0,0,0,0,0,0,0
1,128,130,126,4,0,0,22,0,0,0,-1--1--1,,1|(1847,997)|
1,129,130,127,100,0,0,22,0,0,0,-1--1--1,,1|(1907,997)|
11,130,48,1882,997,6,8,34,3,0,0,1,0,0,0,0,0,0,0,0,0
10,131,change in dr,1882,1016,39,11,40,3,0,0,-1,0,0,0,0,0,0,0,0,0
1,132,125,126,0,0,0,0,0,128,1,-1--1--1,,1|(1771,1052)|
1,133,126,130,1,0,0,0,0,128,0,-1--1--1,,1|(1827,961)|
10,134,death rate estimated,1886,1077,32,19,8,3,0,0,0,0,0,0,0,0,0,0,0,0
1,135,125,134,0,0,0,0,0,128,0,-1--1--1,,1|(1828,1085)|
1,136,134,131,0,0,0,0,0,128,0,-1--1--1,,1|(1884,1049)|
10,137,time to adjust death rate,1904,935,54,15,8,3,0,8,0,0,0,0,0-0-0,0-0-0,|10||0-0-0,0,0,0,0,0,0
1,138,137,130,0,0,0,0,0,128,0,-1--1--1,,1|(1893,963)|
10,139,TIME STEP,1239,903,50,11,8,2,1,3,-1,0,0,0,128-128-128,0-0-0,|12||128-128-128,0,0,0,0,0,0
1,140,139,13,0,1,0,0,0,128,0,-1--1--1,,1|(1223,887)|
10,141,TIME STEP,205,880,50,11,8,2,1,3,-1,0,0,0,128-128-128,0-0-0,|12||128-128-128,0,0,0,0,0,0
1,142,141,82,1,1,0,0,0,128,0,-1--1--1,,1|(222,878)|
10,143,Vaccinated Population,770,675,72,36,3,131,0,0,0,0,0,0,0,0,0,0,0,0
1,144,146,143,4,0,0,22,0,0,0,-1--1--1,,1|(795,729)|
1,145,146,1,100,0,0,22,0,0,0,-1--1--1,,1|(795,778)|
11,146,3984,795,754,8,6,33,3,0,0,4,0,0,0,0,0,0,0,0,0
10,147,vaccination,839,754,36,11,40,3,0,0,-1,0,0,0,0,0,0,0,0,0
1,148,1,146,1,0,0,0,0,128,0,-1--1--1,,1|(746,785)|
10,149,time to vaccinate susceptible population,646,745,67,22,8,3,0,8,0,0,0,0,0-0-0,0-0-0,|10||0-0-0,0,0,0,0,0,0
1,150,149,146,1,0,0,0,0,128,0,-1--1--1,,1|(718,735)|
10,151,"time to produce/initiate vaccination",926,679,61,22,8,3,0,8,0,0,0,0,0-0-0,0-0-0,|10||0-0-0,0,0,0,0,0,0
1,152,151,147,1,0,0,0,0,128,0,-1--1--1,,1|(863,701)|
10,153,Time,839,784,26,11,8,2,1,3,-1,0,0,0,128-128-128,0-0-0,|12||128-128-128,0,0,0,0,0,0
1,154,153,147,0,1,0,0,0,64,0,-1--1--1,,1|(839,776)|
10,155,Vaccination Switch,944,725,47,15,8,3,0,26,-1,0,0,0,0-0-0,0-0-0,|10|BU|255-0-0,0,0,0,0,0,0
1,156,155,147,1,0,0,0,0,64,0,-1--1--1,,1|(901,756)|
10,157,"COVID-19 CURE SWITCH",1827,843,50,15,8,3,0,26,0,0,0,0,0-0-0,0-0-0,|10|BU|255-0-0,0,0,0,0,0,0
10,158,"TIME TO FIND COVID-19 CURE",1908,876,47,15,8,3,0,8,0,0,0,0,0-0-0,0-0-0,|10||0-0-0,0,0,0,0,0,0
10,159,Time,1779,1036,26,11,8,2,1,3,-1,0,0,0,128-128-128,0-0-0,|12||128-128-128,0,0,0,0,0,0
10,160,Death Rate,1775,918,32,11,8,3,0,0,0,0,0,0,0,0,0,0,0,0
1,161,126,160,1,0,0,0,0,128,0,-1--1--1,,1|(1783,956)|
1,162,157,160,0,0,0,0,0,128,0,-1--1--1,,1|(1803,876)|
1,163,158,160,0,0,0,0,0,128,0,-1--1--1,,1|(1840,896)|
10,164,Time,1764,932,26,11,8,2,1,3,-1,0,0,0,128-128-128,0-0-0,|12||128-128-128,0,0,0,0,0,0
1,165,164,160,0,1,0,0,0,64,0,-1--1--1,,1|(1764,930)|
1,166,160,99,1,0,0,0,0,128,0,-1--1--1,,1|(1644,919)|
10,167,Time,616,1001,26,11,8,2,1,3,-1,0,0,0,128-128-128,0-0-0,|12||128-128-128,0,0,0,0,0,0
1,168,3,99,1,0,0,0,0,128,0,-1--1--1,,1|(1404,890)|
1,169,3,95,1,0,0,0,0,128,0,-1--1--1,,1|(1394,773)|
10,170,cc,2031,1318,13,11,8,3,0,0,0,0,0,0,0,0,0,0,0,0
10,171,"% of population infected",2063,1379,56,19,8,2,0,3,-1,0,0,0,128-128-128,0-0-0,|12||128-128-128,0,0,0,0,0,0
1,172,171,170,0,0,0,0,0,64,0,-1--1--1,,1|(2048,1350)|
10,173,Time,1221,965,26,11,8,2,1,3,-1,0,0,0,128-128-128,0-0-0,|12||128-128-128,0,0,0,0,0,0
10,174,"COVID-19 CURE SWITCH",213,525,67,19,8,2,1,3,-1,0,0,0,128-128-128,0-0-0,|12||128-128-128,0,0,0,0,0,0
10,175,lockDown effect on porportion of labour not working function,172,663,82,22,8,3,0,8,0,0,0,0,0-0-0,0-0-0,|10||0-0-0,0,0,0,0,0,0
1,176,175,51,0,0,0,0,0,128,0,-1--1--1,,1|(236,702)|
10,177,TURNOFFLOCKDOWN SWITCH,367,671,71,15,8,3,0,26,-1,0,0,0,0-0-0,0-0-0,|10|BU|255-0-0,0,0,0,0,0,0
1,178,177,51,0,0,0,0,0,64,0,-1--1--1,,1|(350,700)|
10,179,Time,320,802,26,11,8,2,1,3,-1,0,0,0,128-128-128,0-0-0,|12||128-128-128,0,0,0,0,0,0
1,180,179,51,0,1,0,0,0,64,0,-1--1--1,,1|(320,794)|
10,181,indicated contact frequency max,469,1030,71,28,8,3,0,0,0,0,0,0,0,0,0,0,0,0
1,182,22,181,1,0,0,0,0,64,0,-1--1--1,,1|(543,943)|
10,183,Time,368,1083,26,11,8,2,0,3,-1,0,0,0,128-128-128,0-0-0,|12||128-128-128,0,0,0,0,0,0
1,184,183,181,0,0,0,0,0,64,0,-1--1--1,,1|(395,1068)|
10,185,indicated contact frequency 2wave,516,1095,86,19,8,3,0,0,0,0,0,0,0,0,0,0,0,0
1,186,22,185,1,0,0,0,0,64,0,-1--1--1,,1|(546,977)|
1,187,183,185,0,0,0,0,0,64,0,-1--1--1,,1|(405,1085)|
10,188,Secondwave Switch,374,929,48,15,8,131,0,26,-1,0,0,0,0-0-0,0-0-0,|10|BU|255-0-0,0,0,0,0,0,0
10,189,"% of population infected",1883,1180,56,19,8,2,0,3,-1,0,0,0,128-128-128,0-0-0,|12||128-128-128,0,0,0,0,0,0
1,190,189,134,0,0,0,0,0,128,0,-1--1--1,,1|(1883,1135)|
10,191,onset to isolation delay,415,407,78,19,8,2,0,3,-1,0,0,0,128-128-128,0-0-0,|12||128-128-128,0,0,0,0,0,0
10,192,reference contact frequency,269,410,55,28,8,2,0,3,-1,0,0,0,128-128-128,0-0-0,|12||128-128-128,0,0,0,0,0,0
10,193,DURATION OF INFECTIOUSNESS,869,507,74,19,8,2,0,3,-1,0,0,0,128-128-128,0-0-0,|12||128-128-128,0,0,0,0,0,0
10,194,effectiveness of lockdown policy,992,432,58,19,8,2,1,3,-1,0,0,0,128-128-128,0-0-0,|12||128-128-128,0,0,0,0,0,0
1,195,197,4,4,0,0,22,0,0,0,-1--1--1,,3|(1698,614)|(1698,614)|(1698,699)|
1,196,197,2,100,0,0,22,0,0,0,-1--1--1,,1|(1062,614)|
11,197,2730,1380,614,6,8,34,3,0,0,1,0,0,0,0,0,0,0,0,0
10,198,asymptomatic to recovery undx,1380,641,53,19,40,3,0,0,-1,0,0,0,0,0,0,0,0,0
1,199,2,197,1,0,0,0,0,128,0,-1--1--1,,1|(1184,574)|
10,200,fraction of asymptomatic developing no symptoms,1189,679,89,22,8,3,0,8,0,0,0,0,0-0-0,0-0-0,|10||0-0-0,0,0,0,0,0,0
1,201,200,12,1,0,0,0,0,128,0,-1--1--1,,1|(1198,753)|
1,202,100,2,0,1,0,0,0,64,0,-1--1--1,,1|(1089,1059)|
1,203,65,2,0,0,0,0,0,64,1,-1--1--1,,1|(1065,650)|
10,204,time to shift noninfectious,1460,532,68,19,8,3,0,0,0,0,0,0,0,0,0,0,0,0
1,205,204,197,1,0,0,0,0,128,0,-1--1--1,,1|(1405,554)|
1,206,204,95,1,0,0,0,0,128,0,-1--1--1,,1|(1556,697)|
10,207,Infected symptomatic dx,1331,1089,72,42,3,131,0,0,0,0,0,0,0,0,0,0,0,0
1,208,15,207,4,0,0,22,0,0,0,-1--1--1,,1|(1313,1016)|
1,209,211,207,4,0,0,22,0,0,0,-1--1--1,,1|(1235,1086)|
1,210,211,14,100,0,0,22,0,0,0,-1--1--1,,1|(1175,1086)|
11,211,310,1205,1086,6,8,34,3,0,0,1,0,0,0,0,0,0,0,0,0
10,212,developing symptoms dx,1205,1113,43,19,40,3,0,0,-1,0,0,0,0,0,0,0,0,0
1,213,215,4,4,0,0,22,0,0,0,-1--1--1,,3|(1725,1216)|(1725,1216)|(1725,1034)|
1,214,215,14,100,0,0,22,0,0,0,-1--1--1,,1|(1070,1216)|
11,215,1234,1397,1216,6,8,34,3,0,0,1,0,0,0,0,0,0,0,0,0
10,216,asymptomatic to recovery dx,1397,1243,53,19,40,3,0,0,-1,0,0,0,0,0,0,0,0,0
1,217,14,216,1,0,0,0,0,128,0,-1--1--1,,1|(1211,1272)|
1,218,220,5,4,0,0,22,0,0,0,-1--1--1,,1|(1563,1063)|
1,219,220,207,100,0,0,22,0,0,0,-1--1--1,,1|(1426,1063)|
11,220,1256,1455,1063,6,8,34,3,0,0,3,0,0,0,0,0,0,0,0,0
10,221,mortality dx,1455,1044,38,11,40,3,0,0,-1,0,0,0,0,0,0,0,0,0
1,222,224,4,4,0,0,22,0,0,0,-1--1--1,,1|(1700,1107)|
1,223,224,207,100,0,0,22,0,0,0,-1--1--1,,1|(1482,1107)|
11,224,3456,1567,1107,6,8,34,3,0,0,1,0,0,0,0,0,0,0,0,0
10,225,RECOVERY DX,1567,1126,38,11,40,3,0,0,-1,0,0,0,0,0,0,0,0,0
1,226,14,212,1,0,0,0,0,128,0,-1--1--1,,1|(1142,1141)|
10,227,incubation time,1232,1040,45,15,8,2,0,11,-1,0,0,0,128-128-128,0-0-0,|10||128-128-128,0,0,0,0,0,0
1,228,227,211,1,0,0,0,0,128,0,-1--1--1,,1|(1201,1061)|
1,229,200,211,1,1,0,0,0,128,0,-1--1--1,,1|(1196,883)|
1,230,126,221,1,0,0,0,0,128,0,-1--1--1,,1|(1628,1080)|
1,231,207,220,1,0,0,0,0,128,0,-1--1--1,,1|(1429,1089)|
1,232,207,225,1,0,0,0,0,128,0,-1--1--1,,1|(1485,1152)|
1,233,204,224,1,0,0,0,0,128,0,-1--1--1,,1|(1644,916)|
1,234,100,207,1,0,0,0,0,64,0,-1--1--1,,1|(1285,1238)|
1,235,204,215,1,0,0,0,0,128,0,-1--1--1,,1|(1523,912)|
10,236,porportion of dx to total cases,1221,986,66,19,8,2,0,3,0,0,0,0,128-128-128,0-0-0,|12||128-128-128,0,0,0,0,0,0
1,237,2,45,1,0,0,0,0,128,0,-1--1--1,,1|(971,919)|
10,238,average duration of infectiousness,382,537,83,19,8,3,0,0,0,0,0,0,0,0,0,0,0,0
1,239,117,238,0,0,0,0,0,128,0,-1--1--1,,1|(346,495)|
1,240,238,89,1,0,0,0,0,128,0,-1--1--1,,1|(415,604)|
10,241,time from symptom development and seeking care,1425,942,72,22,8,3,0,8,0,0,0,0,0-0-0,0-0-0,|10||0-0-0,0,0,0,0,0,0
1,242,241,16,1,0,0,0,0,128,0,-1--1--1,,1|(1407,990)|
10,243,proportion infected symptomatic undx,520,474,61,19,8,3,0,0,0,0,0,0,0,0,0,0,0,0
1,244,2,243,0,1,0,0,0,64,0,-1--1--1,,1|(785,648)|
1,245,3,243,0,1,0,0,0,64,0,-1--1--1,,1|(908,653)|
1,246,243,238,0,0,0,0,0,128,0,-1--1--1,,1|(457,502)|
12,247,48,1014,681,10,8,0,3,0,0,-1,0,0,0,0,0,0,0,0,0
1,248,250,2,4,0,0,22,0,0,0,-1--1--1,,1|(1014,773)|
1,249,250,247,100,0,0,22,0,0,0,-1--1--1,,1|(1014,713)|
11,250,48,1014,743,8,6,33,3,0,0,4,0,0,0,0,0,0,0,0,0
10,251,imp,1035,743,13,11,40,3,0,0,-1,0,0,0,0,0,0,0,0,0
10,252,Time,1035,773,26,11,8,2,1,3,-1,0,0,0,128-128-128,0-0-0,|12||128-128-128,0,0,0,0,0,0
1,253,252,251,0,1,0,0,0,64,0,-1--1--1,,1|(1035,765)|
1,254,200,20,0,0,0,0,0,128,0,-1--1--1,,1|(1147,798)|
10,255,Time,1264,1018,26,11,8,2,1,3,-1,0,0,0,128-128-128,0-0-0,|12||128-128-128,0,0,0,0,0,0
1,256,255,16,0,1,0,0,0,64,0,-1--1--1,,1|(1299,1004)|
12,257,0,1343,-181,174,31,8,135,0,0,-1,0,0,0,0,0,0,0,0,0
Latent: this is latent period refered herein as the time from infection to infectiousness
10,258,Time,1102,967,26,11,8,2,1,3,-1,0,0,0,128-128-128,0-0-0,|12||128-128-128,0,0,0,0,0,0
1,259,258,20,0,1,0,0,0,64,0,-1--1--1,,1|(1102,959)|
1,260,236,29,0,0,0,0,0,128,0,-1--1--1,,1|(1221,961)|
10,261,total infected cases,1753,-176,46,19,8,2,0,3,-1,0,0,0,128-128-128,0-0-0,|12||128-128-128,0,0,0,0,0,0
10,262,INDICATED EFFECTIVENESS OF LOCKDOWN POLICY,125,1019,82,28,8,3,0,0,-1,0,0,0,0,0,0,0,0,0
1,263,262,85,0,0,0,0,0,64,0,-1--1--1,,1|(234,1007)|
10,264,total cases local and migrant,1779,143,67,35,3,131,0,16,0,0,0,0,0-0-0,0-0-0,|12|BU|255-128-0,0,0,0,0,0,0
12,265,48,1593,137,10,8,0,3,0,0,-1,0,0,0,0,0,0,0,0,0
1,266,268,264,4,0,0,22,0,0,0,-1--1--1,,1|(1687,137)|
1,267,268,265,100,0,0,22,0,0,0,-1--1--1,,1|(1627,137)|
11,268,48,1657,137,6,8,34,3,0,0,1,0,0,0,0,0,0,0,0,0
10,269,new cases local and migrant,1657,164,50,19,40,3,0,0,-1,0,0,0,0,0,0,0,0,0
10,270,new cases confirmed,1562,94,38,19,8,2,0,3,-1,0,0,0,128-128-128,0-0-0,|12||128-128-128,0,0,0,0,0,0
10,271,new cases confirmed m,1523,198,45,19,8,2,0,3,-1,0,0,0,128-128-128,0-0-0,|12||128-128-128,0,0,0,0,0,0
1,272,271,269,0,0,0,0,0,128,0,-1--1--1,,1|(1580,184)|
1,273,270,268,0,0,0,0,0,128,0,-1--1--1,,1|(1619,121)|
10,274,new cases local and migrant data,1721,532,82,19,8,3,0,0,0,0,0,0,0,0,0,0,0,0
10,275,total cases local and migrant data,1716,472,84,19,8,3,0,0,0,0,0,0,0,0,0,0,0,0
12,276,0,836,185,150,150,3,44,0,0,1,0,0,0,0,0,0,0,0,0
new_cases_local_and_migr
12,277,0,1149,185,150,150,3,44,0,0,1,0,0,0,0,0,0,0,0,0
total_cases_local_and_mi
10,278,contact tracing and quarantine switch,745,1085,82,28,8,3,0,18,0,0,0,0,0-0-0,0-0-0,|12|BU|0-0-255,0,0,0,0,0,0
1,279,278,19,1,0,0,0,0,128,0,-1--1--1,,1|(911,950)|
1,280,278,15,1,0,0,0,0,128,0,-1--1--1,,1|(998,1188)|
10,281,herd Immunity Switch,604,1171,72,19,8,3,0,18,0,0,0,0,0-0-0,0-0-0,|12|BU|0-0-255,0,0,0,0,0,0
1,282,281,106,0,0,0,0,0,128,0,-1--1--1,,1|(609,1073)|
1,283,22,106,0,0,0,0,0,64,0,-1--1--1,,1|(622,917)|
1,284,181,106,0,0,0,0,0,64,0,-1--1--1,,1|(545,994)|
10,285,total true infected cases local and migrants,1940,-121,62,28,8,3,0,18,0,0,0,0,0-0-0,0-0-0,|12|BU|255-128-0,0,0,0,0,0,0
10,286,total true new cases local and migrants,1926,-32,75,28,8,3,0,0,0,0,0,0,0,0,0,0,0,0
10,287,"true infection as % population local and migrants",1970,43,70,28,8,3,0,18,0,0,0,0,0-0-0,0-0-0,|12|BU|255-128-0,0,0,0,0,0,0
10,288,"% of population dead local and migrants",2017,285,75,19,8,3,0,18,0,0,0,0,0-0-0,0-0-0,|12|BU|255-128-0,0,0,0,0,0,0
10,289,total infected cases m,1742,-125,46,19,8,2,0,3,-1,0,0,0,128-128-128,0-0-0,|12||128-128-128,0,0,0,0,0,0
1,290,261,285,0,0,0,0,0,128,0,-1--1--1,,1|(1831,-153)|
1,291,289,285,0,0,0,0,0,128,0,-1--1--1,,1|(1826,-123)|
10,292,new infection,1748,-77,51,11,8,2,0,3,-1,0,0,0,128-128-128,0-0-0,|12||128-128-128,0,0,0,0,0,0
10,293,new infection M,1749,-35,58,11,8,2,0,3,-1,0,0,0,128-128-128,0-0-0,|12||128-128-128,0,0,0,0,0,0
1,294,292,286,0,0,0,0,0,128,0,-1--1--1,,1|(1814,-59)|
1,295,293,286,0,0,0,0,0,128,0,-1--1--1,,1|(1821,-34)|
1,296,285,287,1,0,0,0,0,128,0,-1--1--1,,1|(1994,26)|
10,297,total population,2132,21,57,19,8,2,0,3,-1,0,0,0,128-128-128,0-0-0,|12||128-128-128,0,0,0,0,0,0
10,298,total population M,2192,126,67,19,8,2,0,3,-1,0,0,0,128-128-128,0-0-0,|12||128-128-128,0,0,0,0,0,0
1,299,298,287,0,0,0,0,0,128,0,-1--1--1,,1|(2097,91)|
1,300,297,287,0,0,0,0,0,128,0,-1--1--1,,1|(2064,30)|
10,301,Dead,2174,242,28,11,8,2,0,3,-1,0,0,0,128-128-128,0-0-0,|12||128-128-128,0,0,0,0,0,0
10,302,Dead M,2172,298,37,11,8,2,0,3,-1,0,0,0,128-128-128,0-0-0,|12||128-128-128,0,0,0,0,0,0
1,303,301,288,0,0,0,0,0,128,0,-1--1--1,,1|(2123,256)|
1,304,302,288,0,0,0,0,0,128,0,-1--1--1,,1|(2120,294)|
1,305,298,288,0,0,0,0,0,128,0,-1--1--1,,1|(2109,201)|
1,306,297,288,0,0,0,0,0,128,0,-1--1--1,,1|(2077,147)|
10,307,"% of population infected local and migrants",1994,212,89,28,8,3,0,0,0,0,0,0,0,0,0,0,0,0
10,308,infected population,2117,568,40,20,3,3,0,0,0,0,0,0,0,0,0,0,0,0
12,309,48,1955,571,10,8,0,3,0,0,-1,0,0,0,0,0,0,0,0,0
1,310,312,308,4,0,0,22,0,0,0,-1--1--1,,1|(2052,571)|
1,311,312,309,100,0,0,22,0,0,0,-1--1--1,,1|(1990,571)|
11,312,48,2021,571,6,8,34,3,0,0,1,0,0,0,0,0,0,0,0,0
10,313,infection l and m,2021,590,51,11,40,3,0,0,-1,0,0,0,0,0,0,0,0,0
10,314,new infection,1987,665,51,11,8,2,0,3,-1,0,0,0,128-128-128,0-0-0,|12||128-128-128,0,0,0,0,0,0
10,315,new infection M,1900,606,58,11,8,2,0,3,-1,0,0,0,128-128-128,0-0-0,|12||128-128-128,0,0,0,0,0,0
10,316,imp,1932,515,22,11,8,2,0,3,-1,0,0,0,128-128-128,0-0-0,|12||128-128-128,0,0,0,0,0,0
1,317,316,312,1,0,0,0,0,128,0,-1--1--1,,1|(1991,539)|
1,318,315,313,1,0,0,0,0,128,0,-1--1--1,,1|(1991,611)|
1,319,314,313,1,0,0,0,0,128,0,-1--1--1,,1|(2025,626)|
10,320,Time,2021,620,26,11,8,2,0,3,-1,0,0,0,128-128-128,0-0-0,|12||128-128-128,0,0,0,0,0,0
1,321,308,307,0,0,0,0,0,128,0,-1--1--1,,1|(2059,401)|
1,322,297,307,0,0,0,0,0,128,0,-1--1--1,,1|(2070,107)|
1,323,298,307,0,0,0,0,0,128,0,-1--1--1,,1|(2109,162)|
10,324,mitigation reduction,844,1188,54,19,8,3,0,18,0,0,0,0,0-0-0,0-0-0,|12|BU|0-0-255,0,0,0,0,0,0
1,325,324,20,0,0,0,0,0,128,0,-1--1--1,,1|(967,1063)|
1,326,324,16,0,0,0,0,0,128,0,-1--1--1,,1|(1099,1085)|
10,327,latent period,1274,748,32,19,8,3,0,0,0,0,0,0,0,0,0,0,0,0
1,328,327,2,0,0,0,0,0,128,0,-1--1--1,,1|(1192,779)|
1,329,327,14,0,0,0,0,0,128,0,-1--1--1,,1|(1181,901)|
1,330,327,34,0,0,0,0,0,128,0,-1--1--1,,1|(1217,747)|
10,331,cummulative True Infection cases,2196,-64,60,29,3,131,0,16,0,0,0,0,0-0-0,0-0-0,|12|BU|255-128-0,0,0,0,0,0,0
12,332,48,2045,-70,10,8,0,3,0,0,-1,0,0,0,0,0,0,0,0,0
1,333,335,331,4,0,0,22,0,0,0,-1--1--1,,1|(2118,-70)|
1,334,335,332,100,0,0,22,0,0,0,-1--1--1,,1|(2072,-70)|
11,335,48,2095,-70,6,8,34,3,0,0,1,0,0,0,0,0,0,0,0,0
10,336,new true cases,2095,-51,47,11,40,3,0,0,-1,0,0,0,0,0,0,0,0,0
1,337,286,336,1,0,0,0,0,128,0,-1--1--1,,1|(2023,-32)|
10,338,"confirmed infection as % of population local and migrant",1964,130,87,28,8,3,0,18,0,0,0,0,0-0-0,0-0-0,|12|BU|255-128-0,0,0,0,0,0,0
10,339,confirmed infected cases local and migrants,1766,41,85,19,8,3,0,18,0,0,0,0,0-0-0,0-0-0,|12|BU|255-128-0,0,0,0,0,0,0
10,340,infected Asymptomatic Dx,1589,-22,62,19,8,2,0,3,-1,0,0,0,128-128-128,0-0-0,|12||128-128-128,0,0,0,0,0,0
10,341,Infected symptomatic dx,1589,42,58,19,8,2,0,3,-1,0,0,0,128-128-128,0-0-0,|12||128-128-128,0,0,0,0,0,0
10,342,infected Asymptomatic Dx M,1441,-20,72,19,8,2,0,3,-1,0,0,0,128-128-128,0-0-0,|12||128-128-128,0,0,0,0,0,0
10,343,Infected symptomatic dx M,1412,37,68,19,8,2,0,3,-1,0,0,0,128-128-128,0-0-0,|12||128-128-128,0,0,0,0,0,0
1,344,340,339,0,0,0,0,0,128,0,-1--1--1,,1|(1670,8)|
1,345,341,339,0,0,0,0,0,128,0,-1--1--1,,1|(1656,42)|
1,346,342,339,0,0,0,0,0,128,0,-1--1--1,,1|(1590,9)|
1,347,343,339,0,0,0,0,0,128,0,-1--1--1,,1|(1573,39)|
1,348,339,338,0,0,0,0,0,128,0,-1--1--1,,1|(1848,79)|
1,349,297,338,0,0,0,0,0,128,0,-1--1--1,,1|(2060,68)|
10,350,imp,1852,-84,22,11,8,2,0,3,-1,0,0,0,128-128-128,0-0-0,|12||128-128-128,0,0,0,0,0,0
1,351,350,286,0,0,0,0,0,128,0,-1--1--1,,1|(1870,-70)|
10,352,"% population infected true cases",2175,-166,66,19,8,3,0,16,0,0,0,0,0-0-0,0-0-0,|12|BU|0-0-0,0,0,0,0,0,0
10,353,"% population infected confirmed cases",2125,-251,77,19,8,3,0,16,0,0,0,0,0-0-0,0-0-0,|12|BU|0-0-0,0,0,0,0,0,0
1,354,264,353,0,0,0,0,0,128,0,-1--1--1,,1|(1953,-56)|
1,355,331,352,0,0,0,0,0,128,0,-1--1--1,,1|(2186,-113)|
1,356,297,353,0,0,0,0,0,128,0,-1--1--1,,1|(2128,-108)|
1,357,298,353,0,0,0,0,0,128,0,-1--1--1,,1|(2159,-55)|
1,358,297,352,0,0,0,0,0,128,0,-1--1--1,,1|(2151,-65)|
1,359,298,352,0,0,0,0,0,128,0,-1--1--1,,1|(2183,-13)|
1,360,298,338,0,0,0,0,0,128,0,-1--1--1,,1|(2094,128)|
\\\---/// Sketch information - do not modify anything except names
V300  Do not put anything below this section - it will be ignored
*Epidemiology Migrant Workers
$192-192-192,0,Times New Roman|12||0-0-0|0-0-0|0-0-255|-1--1--1|-1--1--1|96,96,100,0
10,1,Susceptible M,750,827,67,34,3,131,0,0,0,0,0,0,0,0,0,0,0,0
10,2,Infected Asymptomatic undx M,1015,827,67,34,3,131,0,0,0,0,0,0,0,0,0,0,0,0
10,3,Infected Symptomatic undx M,1264,836,67,34,3,131,0,0,0,0,0,0,0,0,0,0,0,0
10,4,Recovered M,1653,814,67,34,3,131,0,0,0,0,0,0,0,0,0,0,0,0
10,5,Dead M,1516,950,67,34,3,131,0,0,0,0,0,0,0,0,0,0,0,0
1,6,8,2,4,0,0,22,0,0,0,-1--1--1,,1|(920,825)|
1,7,8,1,100,0,0,22,0,0,0,-1--1--1,,1|(848,825)|
11,8,1608,886,825,6,8,34,3,0,0,1,0,0,0,0,0,0,0,0,0
10,9,new infection M,886,844,49,11,40,3,0,0,-1,0,0,0,0,0,0,0,0,0
1,10,12,3,4,0,0,22,0,0,0,-1--1--1,,1|(1173,824)|
1,11,12,2,100,0,0,22,0,0,0,-1--1--1,,1|(1110,824)|
11,12,772,1144,824,6,8,34,3,0,0,1,0,0,0,0,0,0,0,0,0
10,13,developing symptoms undx M,1144,851,58,19,40,3,0,0,-1,0,0,0,0,0,0,0,0,0
10,14,infected Asymptomatic Dx M,1023,1082,82,39,3,131,0,0,0,0,0,0,0,0,0,0,0,0
11,15,288,1266,976,8,6,33,3,0,0,4,0,0,0,0,0,0,0,0,0
10,16,quaranting symptomatic M,1315,976,48,19,40,3,0,0,-1,0,0,0,0,0,0,0,0,0
1,17,19,14,4,0,0,22,0,0,0,-1--1--1,,1|(1003,987)|
1,18,19,2,100,0,0,22,0,0,0,-1--1--1,,1|(1003,890)|
11,19,1014,1003,925,8,6,33,3,0,0,4,0,0,0,0,0,0,0,0,0
10,20,quaranting asymptomatic M,1055,925,52,19,40,3,0,0,-1,0,0,0,0,0,0,0,0,0
10,21,total population M,947,976,50,15,8,3,0,8,0,0,0,0,0-0-0,0-0-0,|10||0-0-0,0,0,0,0,0,0
10,22,contact frequency M,578,890,40,19,8,3,0,0,0,0,0,0,0,0,0,0,0,0
10,23,susceptible contact M,758,945,35,19,8,3,0,0,0,0,0,0,0,0,0,0,0,0
1,24,1,23,1,0,0,0,0,128,0,-1--1--1,,1|(731,901)|
1,25,23,9,1,0,0,0,0,128,0,-1--1--1,,1|(859,907)|
10,26,probability of infectivition given contact M,796,591,54,28,8,3,0,0,0,0,0,0,0,0,0,0,0,0
1,27,26,8,1,0,0,0,0,128,0,-1--1--1,,1|(948,680)|
10,28,onset to isolation delay M,1082,1003,59,22,8,3,0,8,0,0,0,0,0-0-0,0-0-0,|10||0-0-0,0,0,0,0,0,0
10,29,fraction qurantined M,1174,923,59,9,8,3,0,8,0,0,0,0,0-0-0,0-0-0,|10||0-0-0,0,0,0,0,0,0
1,30,28,20,1,0,0,0,0,128,0,-1--1--1,,1|(1056,979)|
1,31,29,20,1,0,0,0,0,128,0,-1--1--1,,1|(1105,900)|
1,32,2,19,1,0,0,0,0,128,0,-1--1--1,,1|(967,883)|
1,33,3,15,1,0,0,0,0,128,0,-1--1--1,,1|(1283,946)|
1,34,2,13,1,0,0,0,0,128,0,-1--1--1,,1|(1091,855)|
10,35,reference contact M,494,629,40,15,8,3,0,8,0,0,0,0,0-0-0,0-0-0,|10||0-0-0,0,0,0,0,0,0
10,36,reference probability of infection given contact M,940,424,80,22,8,3,0,8,0,0,0,0,0-0-0,0-0-0,|10||0-0-0,0,0,0,0,0,0
1,37,35,26,1,0,0,0,0,128,0,-1--1--1,,1|(643,570)|
10,38,"% of population infected",2146,942,61,19,8,2,1,19,0,0,0,0,128-128-128,0-0-0,|12|BU|255-0-0,0,0,0,0,0,0
10,39,"% of population dead",2147,1004,61,19,8,2,1,19,0,0,0,0,128-128-128,0-0-0,|12|BU|255-0-0,0,0,0,0,0,0
10,40,"% of population recovered",2163,1055,61,19,8,2,1,19,0,0,0,0,128-128-128,0-0-0,|12|BU|255-0-0,0,0,0,0,0,0
10,41,"% of population susceptible",2147,1108,61,19,8,2,1,19,0,0,0,0,128-128-128,0-0-0,|12|BU|255-0-0,0,0,0,0,0,0
10,42,fraction infectious random meeting M,882,1057,59,19,8,3,0,0,0,0,0,0,0,0,0,0,0,0
1,43,42,23,1,0,0,0,0,128,0,-1--1--1,,1|(815,1031)|
1,44,3,42,1,0,0,0,0,64,0,-1--1--1,,1|(1203,1130)|
10,45,susceptible contact M,2124,1263,40,19,8,2,0,3,-1,0,0,0,128-128-128,0-0-0,|12||128-128-128,0,0,0,0,0,0
10,46,probability of infectivition given contact M,2133,1376,54,28,8,2,0,3,-1,0,0,0,128-128-128,0-0-0,|12||128-128-128,0,0,0,0,0,0
10,47,lockDown Policy Swith m,582,804,71,19,8,3,0,18,0,0,0,0,0-0-0,0-0-0,|12|BU|0-255-0,0,0,0,0,0,0
10,48,lockDown effect on porportion of labour not working m,273,751,83,28,8,3,0,18,0,0,0,0,0-0-0,0-0-0,|12|BU|0-255-0,0,0,0,0,0,0
10,49,reference contact frequency M,375,847,46,22,8,3,0,8,0,0,0,0,0-0-0,0-0-0,|10||0-0-0,0,0,0,0,0,0
1,50,49,22,1,0,0,0,0,128,0,-1--1--1,,1|(463,895)|
10,51,Time,610,944,26,11,8,2,1,3,-1,0,0,0,128-128-128,0-0-0,|12||128-128-128,0,0,0,0,0,0
10,52,total confirmd cases M,1745,245,65,27,3,131,0,0,0,0,0,0,0,0,0,0,0,0
11,53,2818,1470,128,6,8,34,3,0,0,1,0,0,0,0,0,0,0,0,0
10,54,new cases confirmed,1470,155,38,19,40,2,0,3,-1,0,0,0,128-128-128,0-0-0,|12||128-128-128,0,0,0,0,0,0
10,55,new cases confirmed data M,1952,298,56,19,8,3,0,0,0,0,0,0,0,0,0,0,0,0
10,56,total confirmed cases data M,1951,404,60,19,8,3,0,0,0,0,0,0,0,0,0,0,0,0
12,57,3540460,366,209,150,150,3,44,0,0,1,0,0,0,0,0,0,0,0,0
total_confirmed_cases_mi
10,58,initial infected symptomatic M,1746,376,71,19,8,3,0,0,-1,0,0,0,0,0,0,0,0,0
10,59,initial infected asymptomatic M,991,360,75,19,8,3,0,0,-1,0,0,0,0,0,0,0,0,0
10,60,Time,1055,963,26,11,8,2,1,3,-1,0,0,0,128-128-128,0-0-0,|12||128-128-128,0,0,0,0,0,0
10,61,Time,1217,1014,26,11,8,2,1,3,-1,0,0,0,128-128-128,0-0-0,|12||128-128-128,0,0,0,0,0,0
10,62,Time,1343,1157,26,11,8,2,1,3,-1,0,0,0,128-128-128,0-0-0,|12||128-128-128,0,0,0,0,0,0
10,63,imported cases data M,916,512,50,15,8,3,0,8,0,0,0,0,0-0-0,0-0-0,|10||0-0-0,0,0,0,0,0,0
10,64,Time,1270,783,26,11,8,2,1,3,-1,0,0,0,128-128-128,0-0-0,|12||128-128-128,0,0,0,0,0,0
12,65,1573992,678,201,150,150,3,44,0,0,1,0,0,0,0,0,0,0,0,0
new_cases_migrant
10,66,Time,882,1095,26,11,8,2,1,3,-1,0,0,0,128-128-128,0-0-0,|12||128-128-128,0,0,0,0,0,0
10,67,Time,754,1144,26,11,8,2,1,3,-1,0,0,0,128-128-128,0-0-0,|12||128-128-128,0,0,0,0,0,0
10,68,Time,621,1136,26,11,8,2,1,3,-1,0,0,0,128-128-128,0-0-0,|12||128-128-128,0,0,0,0,0,0
10,69,Time,953,772,26,11,8,2,1,3,-1,0,0,0,128-128-128,0-0-0,|12||128-128-128,0,0,0,0,0,0
10,70,Time,1506,798,26,11,8,2,1,3,-1,0,0,0,128-128-128,0-0-0,|12||128-128-128,0,0,0,0,0,0
10,71,Time,1287,784,26,11,8,2,1,3,-1,0,0,0,128-128-128,0-0-0,|12||128-128-128,0,0,0,0,0,0
10,72,Time,494,932,26,11,8,2,1,3,-1,0,0,0,128-128-128,0-0-0,|12||128-128-128,0,0,0,0,0,0
10,73,Infected Symptomatic undx M,562,1220,74,19,8,2,1,3,-1,0,0,0,128-128-128,0-0-0,|12||128-128-128,0,0,0,0,0,0
10,74,RELATIVE LOCKDOWN M,195,867,40,19,8,3,0,0,0,0,0,0,0,0,0,0,0,0
1,75,49,74,1,0,0,0,0,128,0,-1--1--1,,1|(275,813)|
10,76,Time,260,942,26,11,8,2,1,3,-1,0,0,0,128-128-128,0-0-0,|12||128-128-128,0,0,0,0,0,0
10,77,fraction infected,1522,338,59,11,8,2,0,3,0,0,0,0,128-128-128,0-0-0,|12||128-128-128,0,0,0,0,0,0
10,78,r nought M,390,613,34,11,8,3,0,0,0,0,0,0,0,0,0,0,0,0
1,79,26,78,1,0,0,0,0,128,0,-1--1--1,,1|(635,488)|
10,80,INFECTED,132,488,35,11,8,2,1,3,0,0,0,0,128-128-128,0-0-0,|12||128-128-128,0,0,0,0,0,0
1,81,83,4,4,0,0,22,0,0,0,-1--1--1,,1|(1518,803)|
1,82,83,3,100,0,0,22,0,0,0,-1--1--1,,1|(1384,803)|
11,83,3500,1444,803,6,8,34,3,0,0,3,0,0,0,0,0,0,0,0,0
10,84,recovery undx M,1444,784,53,11,40,3,0,0,-1,0,0,0,0,0,0,0,0,0
1,85,87,5,4,0,0,22,0,0,0,-1--1--1,,1|(1516,856)|
1,86,87,3,100,0,0,22,0,0,0,-1--1--1,,1|(1385,856)|
11,87,1454,1446,856,6,8,34,3,0,0,1,0,0,0,0,0,0,0,0,0
10,88,mortality undx M,1446,875,52,11,40,3,0,0,-1,0,0,0,0,0,0,0,0,0
1,89,15,3,100,0,0,22,0,0,0,-1--1--1,,1|(1266,920)|
1,90,48,74,1,0,0,0,0,128,0,-1--1--1,,1|(242,786)|
10,91,contact frequency max M,595,976,62,19,8,3,0,18,0,0,0,0,0-0-0,0-0-0,|12|BU|255-0-0,0,0,0,0,0,0
1,92,91,23,0,0,0,0,0,128,0,-1--1--1,,1|(683,959)|
1,93,91,26,1,0,0,0,0,128,0,-1--1--1,,1|(502,713)|
10,94,Time,569,997,26,11,8,2,1,3,-1,0,0,0,128-128-128,0-0-0,|12||128-128-128,0,0,0,0,0,0
1,95,49,35,1,0,0,0,0,128,1,-1--1--1,,1|(372,764)|
1,96,22,78,1,0,0,0,0,64,0,-1--1--1,,1|(416,801)|
10,97,fraction infected,2003,1264,59,11,8,2,0,3,-1,0,0,0,128-128-128,0-0-0,|12||128-128-128,0,0,0,0,0,0
10,98,check,883,354,29,11,8,2,0,3,0,0,0,0,128-128-128,0-0-0,|12||128-128-128,0,0,0,0,0,0
1,99,20,13,0,0,0,0,0,128,0,-1--1--1,,1|(1093,892)|
1,100,21,42,0,0,0,0,0,128,0,-1--1--1,,1|(920,1009)|
10,101,Time,116,692,26,11,8,2,1,3,-1,0,0,0,128-128-128,0-0-0,|12||128-128-128,0,0,0,0,0,0
10,102,SingapoeSwitch M,1733,630,68,7,8,3,0,26,0,0,0,0,0-0-0,0-0-0,|10|BU|255-0-0,0,0,0,0,0,0
10,103,onset to isolation delay M,1302,372,73,28,8,2,0,3,-1,0,0,0,128-128-128,0-0-0,|12||128-128-128,0,0,0,0,0,0
10,104,fraction qurantined M,507,407,46,19,8,2,0,3,-1,0,0,0,128-128-128,0-0-0,|12||128-128-128,0,0,0,0,0,0
1,105,102,4,1,0,0,0,0,128,0,-1--1--1,,1|(1732,737)|
1,106,102,5,1,0,0,0,0,128,0,-1--1--1,,1|(1545,747)|
10,107,Time,1176,940,26,11,8,2,1,3,-1,0,0,0,128-128-128,0-0-0,|12||128-128-128,0,0,0,0,0,0
10,108,baseline death rate M,1720,1090,59,19,8,3,0,0,0,0,0,0,0,0,0,0,0,0
10,109,Death rate estimate M,1732,993,40,20,3,3,0,0,0,0,0,0,0,0,0,0,0,0
12,110,48,1890,996,10,8,0,3,0,0,-1,0,0,0,0,0,0,0,0,0
1,111,113,109,4,0,0,22,0,0,0,-1--1--1,,1|(1800,993)|
1,112,113,110,100,0,0,22,0,0,0,-1--1--1,,1|(1860,993)|
11,113,48,1835,993,6,8,34,3,0,0,1,0,0,0,0,0,0,0,0,0
10,114,change in dr M,1835,1012,46,11,40,3,0,0,-1,0,0,0,0,0,0,0,0,0
1,115,108,109,0,0,0,0,0,128,1,-1--1--1,,1|(1724,1048)|
1,116,109,113,1,0,0,0,0,128,0,-1--1--1,,1|(1780,957)|
10,117,death rate estimated M,1839,1073,39,19,8,3,0,0,0,0,0,0,0,0,0,0,0,0
1,118,108,117,0,0,0,0,0,128,0,-1--1--1,,1|(1782,1081)|
1,119,117,114,0,0,0,0,0,128,0,-1--1--1,,1|(1837,1045)|
10,120,time to adjust death rate M,1857,931,54,15,8,3,0,8,0,0,0,0,0-0-0,0-0-0,|10||0-0-0,0,0,0,0,0,0
1,121,120,113,0,0,0,0,0,128,0,-1--1--1,,1|(1846,959)|
10,122,TIME STEP,1192,899,50,11,8,2,1,3,-1,0,0,0,128-128-128,0-0-0,|12||128-128-128,0,0,0,0,0,0
1,123,122,13,0,1,0,0,0,128,0,-1--1--1,,1|(1176,883)|
10,124,TIME STEP,158,876,50,11,8,2,1,3,-1,0,0,0,128-128-128,0-0-0,|12||128-128-128,0,0,0,0,0,0
1,125,124,74,1,1,0,0,0,128,0,-1--1--1,,1|(175,874)|
10,126,Vaccinated Population M,723,671,72,36,3,131,0,0,0,0,0,0,0,0,0,0,0,0
1,127,129,126,4,0,0,22,0,0,0,-1--1--1,,1|(748,725)|
1,128,129,1,100,0,0,22,0,0,0,-1--1--1,,1|(748,774)|
11,129,3170,748,750,8,6,33,3,0,0,4,0,0,0,0,0,0,0,0,0
10,130,vaccination M,792,750,43,11,40,3,0,0,-1,0,0,0,0,0,0,0,0,0
1,131,1,129,1,0,0,0,0,128,0,-1--1--1,,1|(699,781)|
10,132,time to vaccinate susceptible population M,599,741,67,22,8,3,0,8,0,0,0,0,0-0-0,0-0-0,|10||0-0-0,0,0,0,0,0,0
1,133,132,129,1,0,0,0,0,128,0,-1--1--1,,1|(671,731)|
10,134,"time to produce/initiate vaccination M",874,681,61,22,8,3,0,8,0,0,0,0,0-0-0,0-0-0,|10||0-0-0,0,0,0,0,0,0
1,135,134,130,1,0,0,0,0,128,0,-1--1--1,,1|(816,702)|
10,136,Time,792,780,26,11,8,2,1,3,-1,0,0,0,128-128-128,0-0-0,|12||128-128-128,0,0,0,0,0,0
1,137,136,130,0,1,0,0,0,64,0,-1--1--1,,1|(792,772)|
10,138,Vaccination Switch M,897,721,47,15,8,3,0,26,-1,0,0,0,0-0-0,0-0-0,|10|BU|255-0-0,0,0,0,0,0,0
1,139,138,130,1,0,0,0,0,64,0,-1--1--1,,1|(854,752)|
10,140,"COVID-19 CURE SWITCH M",1780,839,50,15,8,3,0,26,0,0,0,0,0-0-0,0-0-0,|10|BU|255-0-0,0,0,0,0,0,0
10,141,"TIME TO FIND COVID-19 CURE M",1861,872,55,15,8,3,0,8,0,0,0,0,0-0-0,0-0-0,|10||0-0-0,0,0,0,0,0,0
10,142,Time,1732,1032,26,11,8,2,1,3,-1,0,0,0,128-128-128,0-0-0,|12||128-128-128,0,0,0,0,0,0
10,143,Death Rate M,1728,914,40,11,8,3,0,0,0,0,0,0,0,0,0,0,0,0
1,144,109,143,1,0,0,0,0,128,0,-1--1--1,,1|(1736,952)|
1,145,140,143,0,0,0,0,0,128,0,-1--1--1,,1|(1756,872)|
1,146,141,143,0,0,0,0,0,128,0,-1--1--1,,1|(1794,892)|
10,147,Time,1717,928,26,11,8,2,1,3,-1,0,0,0,128-128-128,0-0-0,|12||128-128-128,0,0,0,0,0,0
1,148,147,143,0,1,0,0,0,64,0,-1--1--1,,1|(1717,926)|
1,149,143,88,1,0,0,0,0,128,0,-1--1--1,,1|(1597,915)|
10,150,Time,569,997,26,11,8,2,1,3,-1,0,0,0,128-128-128,0-0-0,|12||128-128-128,0,0,0,0,0,0
1,151,3,88,1,0,0,0,0,128,0,-1--1--1,,1|(1357,886)|
1,152,3,84,1,0,0,0,0,128,0,-1--1--1,,1|(1347,769)|
10,153,"% of population infected",2016,1375,56,19,8,2,0,3,-1,0,0,0,128-128-128,0-0-0,|12||128-128-128,0,0,0,0,0,0
10,154,Time,1174,961,26,11,8,2,1,3,-1,0,0,0,128-128-128,0-0-0,|12||128-128-128,0,0,0,0,0,0
10,155,"COVID-19 CURE SWITCH M",166,521,67,19,8,2,1,3,-1,0,0,0,128-128-128,0-0-0,|12||128-128-128,0,0,0,0,0,0
10,156,lockDown effect on porportion of labour not working function M,125,659,90,22,8,3,0,8,0,0,0,0,0-0-0,0-0-0,|10||0-0-0,0,0,0,0,0,0
1,157,156,48,0,0,0,0,0,128,0,-1--1--1,,1|(187,698)|
10,158,TURNOFFLOCKDOWN SWITCH M,320,667,71,15,8,3,0,26,-1,0,0,0,0-0-0,0-0-0,|10|BU|255-0-0,0,0,0,0,0,0
1,159,158,48,0,0,0,0,0,64,0,-1--1--1,,1|(303,696)|
10,160,Time,273,798,26,11,8,2,1,3,-1,0,0,0,128-128-128,0-0-0,|12||128-128-128,0,0,0,0,0,0
1,161,160,48,0,1,0,0,0,64,0,-1--1--1,,1|(273,790)|
10,162,indicated contact frequency max M,422,1026,55,19,8,3,0,0,0,0,0,0,0,0,0,0,0,0
1,163,22,162,1,0,0,0,0,64,0,-1--1--1,,1|(496,939)|
10,164,Time,321,1079,26,11,8,2,0,3,-1,0,0,0,128-128-128,0-0-0,|12||128-128-128,0,0,0,0,0,0
1,165,164,162,0,0,0,0,0,64,0,-1--1--1,,1|(356,1059)|
10,166,indicated contact frequency 2wave M,469,1091,62,19,8,3,0,0,0,0,0,0,0,0,0,0,0,0
1,167,22,166,1,0,0,0,0,64,0,-1--1--1,,1|(499,973)|
1,168,164,166,0,0,0,0,0,64,0,-1--1--1,,1|(370,1082)|
10,169,"% of population infected",1836,1176,56,19,8,2,0,3,-1,0,0,0,128-128-128,0-0-0,|12||128-128-128,0,0,0,0,0,0
10,170,onset to isolation delay M,368,403,73,28,8,2,0,3,-1,0,0,0,128-128-128,0-0-0,|12||128-128-128,0,0,0,0,0,0
10,171,reference contact frequency M,222,406,64,28,8,2,0,3,-1,0,0,0,128-128-128,0-0-0,|12||128-128-128,0,0,0,0,0,0
1,172,174,4,4,0,0,22,0,0,0,-1--1--1,,3|(1651,610)|(1651,610)|(1651,695)|
1,173,174,2,100,0,0,22,0,0,0,-1--1--1,,1|(1015,610)|
11,174,2400,1333,610,6,8,34,3,0,0,1,0,0,0,0,0,0,0,0,0
10,175,asymptomatic to recovery undx M,1333,637,54,19,40,3,0,0,-1,0,0,0,0,0,0,0,0,0
1,176,2,174,1,0,0,0,0,128,0,-1--1--1,,1|(1137,570)|
10,177,fraction of asymptomatic developing no symptoms M,1142,675,95,22,8,3,0,8,0,0,0,0,0-0-0,0-0-0,|10||0-0-0,0,0,0,0,0,0
1,178,177,12,1,0,0,0,0,128,0,-1--1--1,,1|(1151,749)|
10,179,time to shift noninfectious M,1413,528,77,19,8,3,0,0,0,0,0,0,0,0,0,0,0,0
1,180,179,174,1,0,0,0,0,128,0,-1--1--1,,1|(1358,550)|
1,181,179,84,1,0,0,0,0,128,0,-1--1--1,,1|(1509,693)|
10,182,Infected symptomatic dx M,1284,1085,72,42,3,131,0,0,0,0,0,0,0,0,0,0,0,0
1,183,15,182,4,0,0,22,0,0,0,-1--1--1,,1|(1266,1012)|
1,184,186,182,4,0,0,22,0,0,0,-1--1--1,,1|(1188,1082)|
1,185,186,14,100,0,0,22,0,0,0,-1--1--1,,1|(1128,1082)|
11,186,376,1158,1082,6,8,34,3,0,0,1,0,0,0,0,0,0,0,0,0
10,187,developing symptoms dx M,1158,1109,50,19,40,3,0,0,-1,0,0,0,0,0,0,0,0,0
1,188,190,4,4,0,0,22,0,0,0,-1--1--1,,3|(1678,1212)|(1678,1212)|(1678,1030)|
1,189,190,14,100,0,0,22,0,0,0,-1--1--1,,1|(1023,1212)|
11,190,992,1350,1212,6,8,34,3,0,0,1,0,0,0,0,0,0,0,0,0
10,191,asymptomatic to recovery dx M,1350,1239,53,19,40,3,0,0,-1,0,0,0,0,0,0,0,0,0
1,192,14,191,1,0,0,0,0,128,0,-1--1--1,,1|(1164,1268)|
1,193,195,5,4,0,0,22,0,0,0,-1--1--1,,1|(1516,1059)|
1,194,195,182,100,0,0,22,0,0,0,-1--1--1,,1|(1379,1059)|
11,195,1278,1408,1059,6,8,34,3,0,0,3,0,0,0,0,0,0,0,0,0
10,196,mortality dx M,1408,1040,45,11,40,3,0,0,-1,0,0,0,0,0,0,0,0,0
1,197,199,4,4,0,0,22,0,0,0,-1--1--1,,1|(1653,1103)|
1,198,199,182,100,0,0,22,0,0,0,-1--1--1,,1|(1435,1103)|
11,199,1036,1520,1103,6,8,34,3,0,0,1,0,0,0,0,0,0,0,0,0
10,200,RECOVERY DX M,1520,1122,46,11,40,3,0,0,-1,0,0,0,0,0,0,0,0,0
1,201,14,187,1,0,0,0,0,128,0,-1--1--1,,1|(1095,1137)|
1,202,177,186,1,1,0,0,0,128,0,-1--1--1,,1|(1149,879)|
1,203,109,196,1,0,0,0,0,128,0,-1--1--1,,1|(1581,1076)|
1,204,182,195,1,0,0,0,0,128,0,-1--1--1,,1|(1382,1085)|
1,205,182,200,1,0,0,0,0,128,0,-1--1--1,,1|(1438,1148)|
1,206,179,199,1,0,0,0,0,128,0,-1--1--1,,1|(1597,912)|
1,207,179,190,1,0,0,0,0,128,0,-1--1--1,,1|(1476,908)|
10,208,porportion of dx to total cases,1174,982,66,19,8,2,1,3,0,0,0,0,128-128-128,0-0-0,|12||128-128-128,0,0,0,0,0,0
1,209,2,42,1,0,0,0,0,128,0,-1--1--1,,1|(924,915)|
10,210,average duration of infectiousness M,335,533,61,19,8,3,0,0,0,0,0,0,0,0,0,0,0,0
1,211,210,78,1,0,0,0,0,128,0,-1--1--1,,1|(368,600)|
10,212,time from symptom development and seeking care M,1378,938,72,22,8,3,0,8,0,0,0,0,0-0-0,0-0-0,|10||0-0-0,0,0,0,0,0,0
1,213,212,16,1,0,0,0,0,128,0,-1--1--1,,1|(1360,986)|
10,214,proportion infected symptomatic undx M,473,470,66,19,8,3,0,0,0,0,0,0,0,0,0,0,0,0
1,215,2,214,0,1,0,0,0,64,0,-1--1--1,,1|(738,644)|
1,216,3,214,0,1,0,0,0,64,0,-1--1--1,,1|(861,649)|
1,217,214,210,0,0,0,0,0,128,0,-1--1--1,,1|(410,498)|
10,218,Time,988,769,26,11,8,2,1,3,-1,0,0,0,128-128-128,0-0-0,|12||128-128-128,0,0,0,0,0,0
1,219,177,20,0,0,0,0,0,128,0,-1--1--1,,1|(1100,794)|
10,220,Time,1217,1014,26,11,8,2,1,3,-1,0,0,0,128-128-128,0-0-0,|12||128-128-128,0,0,0,0,0,0
1,221,220,16,0,1,0,0,0,64,0,-1--1--1,,1|(1248,1001)|
12,222,0,1146,137,174,31,8,135,0,0,-1,0,0,0,0,0,0,0,0,0
Latent: this is latent period refered herein as the time from infection to infectiousness
10,223,Time,1055,963,26,11,8,2,1,3,-1,0,0,0,128-128-128,0-0-0,|12||128-128-128,0,0,0,0,0,0
1,224,223,20,0,1,0,0,0,64,0,-1--1--1,,1|(1055,955)|
10,225,total infected cases,2028,713,46,19,8,2,1,3,-1,0,0,0,128-128-128,0-0-0,|12||128-128-128,0,0,0,0,0,0
12,226,48,1526,234,10,8,0,3,0,0,-1,0,0,0,0,0,0,0,0,0
1,227,229,52,4,0,0,22,0,0,0,-1--1--1,,1|(1647,234)|
1,228,229,226,100,0,0,22,0,0,0,-1--1--1,,1|(1569,234)|
11,229,48,1608,234,6,8,34,3,0,0,1,0,0,0,0,0,0,0,0,0
10,230,new cases confirmed m,1608,261,45,19,40,2,0,3,-1,0,0,0,128-128-128,0-0-0,|12||128-128-128,0,0,0,0,0,0
1,231,59,2,0,0,0,0,0,64,1,-1--1--1,,1|(1001,579)|
1,232,22,91,0,0,0,0,0,128,0,-1--1--1,,1|(584,926)|
10,233,"% of population infected m",2145,944,56,19,8,2,0,3,0,0,0,0,128-128-128,0-0-0,|12||128-128-128,0,0,0,0,0,0
1,234,233,117,0,1,0,0,0,128,0,-1--1--1,,1|(1995,1006)|
10,235,proportion of dx to total cases m,1183,972,66,19,8,2,0,3,0,0,0,0,128-128-128,0-0-0,|12||128-128-128,0,0,0,0,0,0
1,236,235,29,0,0,0,0,0,128,0,-1--1--1,,1|(1179,949)|
10,237,total infected cases m,165,546,46,19,8,2,0,3,-1,0,0,0,128-128-128,0-0-0,|12||128-128-128,0,0,0,0,0,0
1,238,237,78,0,0,0,0,0,128,0,-1--1--1,,1|(276,578)|
10,239,contact tracing and quarantine switch,683,1109,83,28,8,2,0,3,-1,0,0,0,128-128-128,0-0-0,|12||128-128-128,0,0,0,0,0,0
1,240,239,20,1,0,0,0,0,128,0,-1--1--1,,1|(863,941)|
1,241,239,15,1,0,0,0,0,128,0,-1--1--1,,1|(841,1203)|
10,242,mitigation reduction,737,1202,54,19,8,2,0,3,-1,0,0,0,128-128-128,0-0-0,|12||128-128-128,0,0,0,0,0,0
1,243,242,20,0,0,0,0,0,128,0,-1--1--1,,1|(890,1068)|
1,244,242,16,0,0,0,0,0,128,0,-1--1--1,,1|(1019,1091)|
10,245,DURATION OF INFECTIOUSNESS,1028,1308,74,19,8,2,0,3,-1,0,0,0,128-128-128,0-0-0,|12||128-128-128,0,0,0,0,0,0
1,246,245,14,1,0,0,0,0,128,0,-1--1--1,,1|(980,1253)|
1,247,245,182,1,0,0,0,0,128,0,-1--1--1,,1|(1179,1286)|
10,248,DURATION OF INFECTIOUSNESS,1071,723,74,19,8,2,0,3,-1,0,0,0,128-128-128,0-0-0,|12||128-128-128,0,0,0,0,0,0
1,249,248,2,0,0,0,0,0,64,0,-1--1--1,,1|(1050,761)|
10,250,incubation time,1206,746,57,19,8,2,0,3,-1,0,0,0,128-128-128,0-0-0,|12||128-128-128,0,0,0,0,0,0
1,251,250,13,0,0,0,0,0,64,0,-1--1--1,,1|(1178,792)|
1,252,248,3,0,0,0,0,0,64,0,-1--1--1,,1|(1147,768)|
10,253,incubation time,954,1201,57,19,8,2,0,3,-1,0,0,0,128-128-128,0-0-0,|12||128-128-128,0,0,0,0,0,0
10,254,incubation time,1168,1186,57,19,8,2,0,3,-1,0,0,0,128-128-128,0-0-0,|12||128-128-128,0,0,0,0,0,0
1,255,254,187,0,0,0,0,0,64,0,-1--1--1,,1|(1164,1154)|
10,256,latent period,1237,712,36,19,8,2,0,3,-1,0,0,0,128-128-128,0-0-0,|12||128-128-128,0,0,0,0,0,0
1,257,256,2,0,0,0,0,0,128,0,-1--1--1,,1|(1146,758)|
1,258,256,14,0,0,0,0,0,128,0,-1--1--1,,1|(1139,880)|
10,259,DURATION OF INFECTIOUSNESS,240,480,74,19,8,2,0,3,-1,0,0,0,128-128-128,0-0-0,|12||128-128-128,0,0,0,0,0,0
1,260,259,210,0,0,0,0,0,64,0,-1--1--1,,1|(280,503)|
10,261,probability of infectivition given contact,639,446,54,28,8,2,1,3,-1,0,0,0,128-128-128,0-0-0,|12||128-128-128,0,0,0,0,0,0
10,262,reference probability of infection given contact,693,456,106,28,8,2,0,3,-1,0,0,0,128-128-128,0-0-0,|12||128-128-128,0,0,0,0,0,0
1,263,262,26,1,0,0,0,0,128,0,-1--1--1,,1|(800,508)|
///---\\\
:GRAPH total_confirmed_cases
:TITLE total confirmed cases
:SCALE
:VAR total confirmd cases
:DATASET baserun
:LINE-WIDTH 2
:VAR total confirmed cases data
:DATASET baserun
:LINE-WIDTH 2

:GRAPH new_cases
:TITLE new cases
:SCALE
:VAR new cases confirmed
:DATASET baserun
:LINE-WIDTH 2
:VAR new cases confirmed data
:DATASET baserun
:LINE-WIDTH 2

:GRAPH Recovered
:TITLE Recovered
:SCALE
:VAR Recovered
:DATASET MalaysiaIntervention
:LINE-WIDTH 2
:VAR recovered data
:DATASET MalaysiaIntervention
:LINE-WIDTH 2

:GRAPH Dead
:TITLE Dead
:SCALE
:VAR Dead
:DATASET MalaysiaIntervention
:LINE-WIDTH 2
:VAR dead data
:DATASET MalaysiaIntervention
:LINE-WIDTH 2

:GRAPH Change_in_Consumption_Re
:TITLE Change in Consumption Relative to Pre-Infection
:SCALE
:VAR "% change in aggregate y"
:Y-MIN -1
:Y-MAX 0
:DATASET InfectionRate 40% basecase
:LINE-WIDTH 2
:VAR "% change in aggregate y"
:DATASET InfectionRate 40% _90%LDE
:LINE-WIDTH 2
:VAR "% change in aggregate y"
:DATASET InfectionRate 40% _50%LDE
:LINE-WIDTH 2
:VAR "% change in aggregate y"
:DATASET InfectionRate 40% _25%LDE
:LINE-WIDTH 2

:GRAPH Normalized_Infection_Rat
:TITLE Normalized Infection Rate
:SCALE
:VAR "% of population infected"
:DATASET InfectionRate 40% basecase
:LINE-WIDTH 2
:VAR "% of population infected"
:DATASET InfectionRate 40% _90%LDE
:LINE-WIDTH 2
:VAR "% of population infected"
:DATASET InfectionRate 40% _50%LDE
:LINE-WIDTH 2
:VAR "% of population infected"
:DATASET InfectionRate 40% _25%LDE
:LINE-WIDTH 2

:GRAPH Fraction_of_Population_D
:TITLE Normalized Death Rate
:SCALE
:VAR "% of population dead"
:Y-MIN 0
:DATASET InfectionRate 40% basecase
:LINE-WIDTH 2
:VAR "% of population dead"
:DATASET InfectionRate 40% _90%LDE
:LINE-WIDTH 2
:VAR "% of population dead"
:DATASET InfectionRate 40% _50%LDE
:LINE-WIDTH 2
:VAR "% of population dead"
:DATASET InfectionRate 40% _25%LDE
:LINE-WIDTH 2

:GRAPH LockDown_Policy
:TITLE LockDown Policy
:SCALE
:VAR lockdown policy
:Y-MAX 0.7
:DATASET InfectionRate 40% basecase
:LINE-WIDTH 2
:VAR lockdown policy
:DATASET InfectionRate 40% _90%LDE
:LINE-WIDTH 2
:VAR lockdown policy
:DATASET InfectionRate 40% _50%LDE
:LINE-WIDTH 2
:VAR lockdown policy
:DATASET InfectionRate 40% _25%LDE
:LINE-WIDTH 2

:GRAPH new_cases_migrant
:TITLE new cases migrant
:SCALE
:VAR new cases confirmed m
:DATASET baserun
:LINE-WIDTH 2
:VAR new cases confirmed data m
:DATASET baserun
:LINE-WIDTH 2

:GRAPH total_confirmed_cases_mi
:TITLE total confirmed cases migrant
:SCALE
:VAR total confirmd cases m
:DATASET baserun
:LINE-WIDTH 2
:VAR TOTAL confirmed cases data m
:DATASET baserun
:LINE-WIDTH 2

:GRAPH new_cases_local_and_migr
:TITLE new cases local and migrant
:SCALE
:VAR new cases local and migrant
:DATASET baserun
:LINE-WIDTH 2
:VAR NEW cases local and migrant data
:DATASET baserun
:LINE-WIDTH 2

:GRAPH total_cases_local_and_mi
:TITLE total cases local and migrant
:SCALE
:VAR Total Cases Local And Migrant
:DATASET baserun
:LINE-WIDTH 2
:VAR TOTAL cases local and migrant data
:DATASET baserun
:LINE-WIDTH 2

:GRAPH Confirmed_Infected_Cases
:TITLE Confirmed Infected Cases
:SCALE
:VAR confirmed infected cases local and migrants|Singapore Intervention
:Y-MAX 100000
:DATASET baserun
:LINE-WIDTH 2
:VAR confirmed infected cases local and migrants|Mitigation Low Isolation
:DATASET mitigation 20%
:LINE-WIDTH 2
:VAR confirmed infected cases local and migrants|Mitigation Moderate Isolation
:DATASET mitigation 40%
:LINE-WIDTH 2

:GRAPH Actual_Infected_Cases
:TITLE Actual Infected Cases
:SCALE
:VAR total true infected cases local and migrants|Singapore Intervention
:Y-MAX 100000
:DATASET baserun
:LINE-WIDTH 2
:VAR total true infected cases local and migrants|Mitigation Low Isolation
:DATASET mitigation 20%
:LINE-WIDTH 2
:VAR total true infected cases local and migrants|Mitigation Moderate Isolation
:DATASET mitigation 40%
:LINE-WIDTH 2

:GRAPH Confirmed_%_Population_I
:TITLE Confirmed % Population Infected
:SCALE
:VAR "% population infected confirmed cases"|Singapore Intervention
:Y-MAX 0.04
:DATASET baserun
:LINE-WIDTH 2
:VAR "% population infected confirmed cases"|Mitigation Low Isolation
:DATASET mitigation 20%
:LINE-WIDTH 2
:VAR "% population infected confirmed cases"|Mitigation Moderate Isolation
:DATASET mitigation 40%
:LINE-WIDTH 2

:GRAPH Actual_%_Population_Infe
:TITLE Actual % Population Infected
:SCALE
:VAR "% population infected true cases"|Singapore Intervention
:Y-MAX 0.04
:DATASET baserun
:LINE-WIDTH 2
:VAR "% population infected true cases"|Mitigation Low Isolation
:DATASET mitigation 20%
:LINE-WIDTH 2
:VAR "% population infected true cases"|Mitigation Moderate Isolation
:DATASET mitigation 40%
:LINE-WIDTH 2
:L<%^E!@
1:baserun.vdfx
9:baserun
11:Economic Impact of COVID-19 Malaysia v03 calibration.voc
12:optmalaysia.vpd
15:0,0,0,0,0,0
19:100,0
27:2,
34:0,
4:Time
5:Dead M
35:Date
36:DD-MM-YYYY
37:2020
38:1
39:22
40:4
41:1
42:1
72:0
73:0
76:0
77:0
78:0
79:0
80:0
81:0
24:1
25:365
26:365
75:
43:
6:AsymptomaticPatient
6:consumptionTransmission
6:InfectedAsymptomaticLabour
6:Infectious
6:LATENT
6:NotInfectious
6:RandomMeetingTransmission
6:RecoveredLabour
6:SusceptibleLabour
6:UndxINFECTEDAsymSympLABOUR
6:VaccinatedLabour
6:WorkTransmission
